# Supplementary material for: Leishmania protein KMP-11 modulates cholesterol transport and membrane fluidity to facilitate host cell invasion
Source: EMBO Rep. 2024 Oct 31;25(12):5561–98. doi: 10.1038/s44319-024-00302-7 (PMC11624268; doi:10.1038/s44319-024-00302-7)
Supplement: Supplementary file 3 — Movie EV1 [file 44319_2024_302_MOESM3_ESM.zip › Movie/readme.txt]

KMP-11 can bridge two membranes containing different sterols (ergosterol and cholesterol)
