# Supplementary material for: Leishmania protein KMP-11 modulates cholesterol transport and membrane fluidity to facilitate host cell invasion
Source: EMBO Rep. 2024 Oct 31;25(12):5561–98. doi: 10.1038/s44319-024-00302-7 (PMC11624268; doi:10.1038/s44319-024-00302-7)
Supplement: Supplementary file 4 — Source data Fig. 1 [file 44319_2024_302_MOESM4_ESM.zip]

Archive with 6 entries (6 files):
- Figure 1_SOURCE DATA/Figure 1C.xlsx
- Figure 1_SOURCE DATA/Figure 1D.xlsx
- Figure 1_SOURCE DATA/Figure 1E.xlsx
- Figure 1_SOURCE DATA/Figure 1Ei.tif
- Figure 1_SOURCE DATA/Figure 1F.xlsx
- Figure 1_SOURCE DATA/Figure 1G.xlsx
