# Supplementary material for: Leishmania protein KMP-11 modulates cholesterol transport and membrane fluidity to facilitate host cell invasion
Source: EMBO Rep. 2024 Oct 31;25(12):5561–98. doi: 10.1038/s44319-024-00302-7 (PMC11624268; doi:10.1038/s44319-024-00302-7)
Supplement: Supplementary file 4 — Source data Fig. 1 [file 44319_2024_302_MOESM4_ESM.zip › Figure 1_SOURCE DATA/Figure 1C.xlsx]

## Sheet: Sheet1
	Figure 1 C(i)											Figure 1 C(ii)									Figure 1 C inset
	MΦ	MΦ+LD	MΦ+LD+CHOL	MΦ+r-KMP-11	MΦ+r-KMP-11+CHOL	MΦ+CHOL	MΦ+MβCD	MΦ+staurosporine				MΦ	MΦ+LD	MΦ+LD+CHOL	MΦ+r-KMP-11	MΦ+r-KMP-11+CHOL	MΦ+CHOL	MΦ+MβCD	MΦ+staurosporine		concentration(uM)	Fold change
	0.317	0.107	0.215	0.112	0.208	0.411	0.272	0.05				0.4227	0.1504	0.2876	0.1284	0.2716	0.5487	0.2555	-0.096		0.5	1.465
	0.31	0.106	0.219	0.109	0.211	0.423	0.253	0.061				0.4509	0.1167	0.281	0.1199	0.2623	0.6	0.3372	-0.1462		5	1.595
	0.356	0.111	0.218	0.099	0.217	0.38	0.29	0.01				0.4802	0.1688	0.2679	0.1512	0.2405	0.5812	0.254	-0.131		10	1.978
	0.412	0.102	0.234	0.195	0.208	0.442	0.309	0.025				0.5406	0.1803	0.3121	0.1608	0.3218	0.5	0.296	-0.12		15	2.213
	0.389	0.099	0.229	0.178	0.198	0.428	0.24	0.032				0.3878	0.2089	0.2186	0.1763	0.3377	0.4611	0.28	-0.1388		20	2.362
	0.409	0.123	0.245	0.158	0.187	0.401	0.22	0.008				0.3695	0.1113	0.2801	0.11	0.2156	0.5023	0.3256	-0.09		25	2.623
																					30	2.531
																					35	2.513
																					40	2.479
																					45	2.604
																					50	2.661
																					55	2.742
																					60	2.625
