# Supplementary material for: Leishmania protein KMP-11 modulates cholesterol transport and membrane fluidity to facilitate host cell invasion
Source: EMBO Rep. 2024 Oct 31;25(12):5561–98. doi: 10.1038/s44319-024-00302-7 (PMC11624268; doi:10.1038/s44319-024-00302-7)
Supplement: Supplementary file 4 — Source data Fig. 1 [file 44319_2024_302_MOESM4_ESM.zip › Figure 1_SOURCE DATA/Figure 1D.xlsx]

## Sheet: Sheet1
						Figure 1D												Figure 1D inset
						IL2 expression
			s1	1250	1280	1243	1250	1261	1245	1238	1275	1256				Mφ +T-cell+LACK+LD				Mφ +T-cell+LACK+KMP-11(50μM)
			s2	365	360	372	350	401	415	385	358	402				353	408	420		430	380	480
			s3	575	560	550	555	605	570	575	546	530
			s4	850	860	840	835	790	875	880	780	800
			s5	1680	1700	1650	1630	1590	1720	1675	1661	1665
			s6	102	83	71	150	120	151	130	120	85
			s7	10	4	15	20	3	2	6	9	12
