# Supplementary material for: Leishmania protein KMP-11 modulates cholesterol transport and membrane fluidity to facilitate host cell invasion
Source: EMBO Rep. 2024 Oct 31;25(12):5561–98. doi: 10.1038/s44319-024-00302-7 (PMC11624268; doi:10.1038/s44319-024-00302-7)
Supplement: Supplementary file 4 — Source data Fig. 1 [file 44319_2024_302_MOESM4_ESM.zip › Figure 1_SOURCE DATA/Figure 1E.xlsx]

## Sheet: Sheet1
		Figure E(ii)
	PEC	PEC KMP-11	PEC LD	RAW	RAW KMP-11	RAW LD
	13.87	9.08	7.01	21.13	11	7.16
	18.1	6.89	6.12	17.78	9.81	5.31
	11.23	10.15	7.92	16.69	16	10
	21	4.85	1.02	25	12	7.75
	15.42	3.74	0.5	19.03	8	3.96
