# Supplementary material for: Leishmania protein KMP-11 modulates cholesterol transport and membrane fluidity to facilitate host cell invasion
Source: EMBO Rep. 2024 Oct 31;25(12):5561–98. doi: 10.1038/s44319-024-00302-7 (PMC11624268; doi:10.1038/s44319-024-00302-7)
Supplement: Supplementary file 4 — Source data Fig. 1 [file 44319_2024_302_MOESM4_ESM.zip › Figure 1_SOURCE DATA/Figure 1F.xlsx]

## Sheet: Sheet1
	Figure 1F
	WT_LD	WT_LD+r-KMP-11	WT_LD+CHOL	WT_LD+r-KMP-11+CHOL	KMP-11 Ab preincubated
	133	234	89	125	24
	154	262	43	139	29
	149	298	62	73	15
