# Supplementary material for: Leishmania protein KMP-11 modulates cholesterol transport and membrane fluidity to facilitate host cell invasion
Source: EMBO Rep. 2024 Oct 31;25(12):5561–98. doi: 10.1038/s44319-024-00302-7 (PMC11624268; doi:10.1038/s44319-024-00302-7)
Supplement: Supplementary file 4 — Source data Fig. 1 [file 44319_2024_302_MOESM4_ESM.zip › Figure 1_SOURCE DATA/Figure 1G.xlsx]

## Sheet: Sheet1
		Figure 1G
		WT_LD	WT_LD+r-KMP-11	WT_LD+CHOL	WT_LD+r-KMP-11+CHOL	KMP-11 Ab preincubated
		30	64	27	30	3
		40	62	21	28	12
		36	55	18	31	7
