# Supplementary material for: Leishmania protein KMP-11 modulates cholesterol transport and membrane fluidity to facilitate host cell invasion
Source: EMBO Rep. 2024 Oct 31;25(12):5561–98. doi: 10.1038/s44319-024-00302-7 (PMC11624268; doi:10.1038/s44319-024-00302-7)
Supplement: Supplementary file 5 — Source data Fig. 2 [file 44319_2024_302_MOESM5_ESM.zip]

Archive with 13 entries (12 files):
- Figure 2_SOURCE DATA/Fig. 2E/
- Figure 2_SOURCE DATA/Fig. 2E/F blue.jpg (blue).jpg
- Figure 2_SOURCE DATA/Fig. 2E/F green .jpg (green).jpg
- Figure 2_SOURCE DATA/Fig. 2E/green blue Composite.jpg
- Figure 2_SOURCE DATA/Fig. 2E/grey.jpg (green).jpg
- Figure 2_SOURCE DATA/Fig. 2E/Thumbs.db
- Figure 2_SOURCE DATA/Fig. 2F.tif
- Figure 2_SOURCE DATA/Fig.2B.tif
- Figure 2_SOURCE DATA/Figure 2A gel and western.tif
- Figure 2_SOURCE DATA/Figure 2C.xlsx
- Figure 2_SOURCE DATA/Figure 2D.tif
- Figure 2_SOURCE DATA/Figure 2G.xlsx
- Figure 2_SOURCE DATA/Figure 2H.xlsx
