# Supplementary material for: Leishmania protein KMP-11 modulates cholesterol transport and membrane fluidity to facilitate host cell invasion
Source: EMBO Rep. 2024 Oct 31;25(12):5561–98. doi: 10.1038/s44319-024-00302-7 (PMC11624268; doi:10.1038/s44319-024-00302-7)
Supplement: Supplementary file 5 — Source data Fig. 2 [file 44319_2024_302_MOESM5_ESM.zip › Figure 2_SOURCE DATA/Figure 2C.xlsx]

## Sheet: Sheet1
	Figure 2 C
		volume calculation
	WT_LD	LD_KMP-11_KO	KMP-11 Complemented
	71.92	10.99	66.8
	72.08	11.85	67.88
	75.59	15.01	72.69
	79.05	7.92	77.98
	77.79	10.02	66.23
	69.01	13.26	71.68
	76.13		75.03
	74.97		67.02
	74.03		88.2
	69.69		82.1
	90.07		69.85
	82.05		55.97
	66.99		65.31
	77.58		59.74
	77.48		75.08
	73.92		74.12
	70.04
