# Supplementary material for: Leishmania protein KMP-11 modulates cholesterol transport and membrane fluidity to facilitate host cell invasion
Source: EMBO Rep. 2024 Oct 31;25(12):5561–98. doi: 10.1038/s44319-024-00302-7 (PMC11624268; doi:10.1038/s44319-024-00302-7)
Supplement: Supplementary file 5 — Source data Fig. 2 [file 44319_2024_302_MOESM5_ESM.zip › Figure 2_SOURCE DATA/Figure 2G.xlsx]

## Sheet: Sheet1
		Figure 2G
		WT_LD	LD_KMP-11_KO	KMP-11 Complemented	LD>P200
		187	11	65	46
		151	13	113	31
		129	33	167	26
		143	15	148	44
		179	24	136	28
		132	16	169	15
