# Supplementary material for: Leishmania protein KMP-11 modulates cholesterol transport and membrane fluidity to facilitate host cell invasion
Source: EMBO Rep. 2024 Oct 31;25(12):5561–98. doi: 10.1038/s44319-024-00302-7 (PMC11624268; doi:10.1038/s44319-024-00302-7)
Supplement: Supplementary file 5 — Source data Fig. 2 [file 44319_2024_302_MOESM5_ESM.zip › Figure 2_SOURCE DATA/Figure 2H.xlsx]

## Sheet: Sheet1
	Figure 2H
	WT_LD	LD_KMP-11_KO	LD_KMP-11_KO+500nM r-KMP-11	LD_KMP-11_KO+5μM r-KMP-11	LD_KMP-11_KO+50μM r-KMP-11	LD>P200	LD>P200+50μM r-KMP-11
	82	8	32	67	56	19	66
	92	14	32	46	66	34	68
	98	19	26	58	88	21	103
	136	16	41	34	126	44	71
	99	7	50	46	131	27	91
	127	11	37	109	85	31	144
