# Supplementary material for: Leishmania protein KMP-11 modulates cholesterol transport and membrane fluidity to facilitate host cell invasion
Source: EMBO Rep. 2024 Oct 31;25(12):5561–98. doi: 10.1038/s44319-024-00302-7 (PMC11624268; doi:10.1038/s44319-024-00302-7)
Supplement: Supplementary file 6 — Source data Fig. 3 [file 44319_2024_302_MOESM6_ESM.zip]

Archive with 6 entries (6 files):
- Figure 3_SOURCE DATA/Figure 3A.xlsx
- Figure 3_SOURCE DATA/Figure 3B.xlsx
- Figure 3_SOURCE DATA/Figure 3F.xlsx
- Figure 3_SOURCE DATA/Figure 3G.xlsx
- Figure 3_SOURCE DATA/Figure 3I.xlsx
- Figure 3_SOURCE DATA/Figure 3J.xlsx
