# Supplementary material for: Leishmania protein KMP-11 modulates cholesterol transport and membrane fluidity to facilitate host cell invasion
Source: EMBO Rep. 2024 Oct 31;25(12):5561–98. doi: 10.1038/s44319-024-00302-7 (PMC11624268; doi:10.1038/s44319-024-00302-7)
Supplement: Supplementary file 6 — Source data Fig. 3 [file 44319_2024_302_MOESM6_ESM.zip › Figure 3_SOURCE DATA/Figure 3A.xlsx]

## Sheet: Sheet1
		Figure 3A
	concentration of r-KMP-11	Fl.Intensity
	0	1
	0.2	0.81914
	0.4	0.65587
	0.8	0.51607
	1	0.52229
	1.4	0.46573
	2	0.45684
	2.4	0.4495
	2.8	0.43564
	3.2	0.40817
