# Supplementary material for: Leishmania protein KMP-11 modulates cholesterol transport and membrane fluidity to facilitate host cell invasion
Source: EMBO Rep. 2024 Oct 31;25(12):5561–98. doi: 10.1038/s44319-024-00302-7 (PMC11624268; doi:10.1038/s44319-024-00302-7)
Supplement: Supplementary file 6 — Source data Fig. 3 [file 44319_2024_302_MOESM6_ESM.zip › Figure 3_SOURCE DATA/Figure 3B.xlsx]

## Sheet: Sheet1
			Figure 3B
			Ka(10^5)	Melting temperature
		DOPC	0.27	-17
		DOPG	1.5	-18
		DPPC	35	42
		DLPC	0.47	-2
		DMPC	10	24
		POPC	12	-2
		POPG	3.6	-2
		SM	31	38
