# Supplementary material for: Leishmania protein KMP-11 modulates cholesterol transport and membrane fluidity to facilitate host cell invasion
Source: EMBO Rep. 2024 Oct 31;25(12):5561–98. doi: 10.1038/s44319-024-00302-7 (PMC11624268; doi:10.1038/s44319-024-00302-7)
Supplement: Supplementary file 6 — Source data Fig. 3 [file 44319_2024_302_MOESM6_ESM.zip › Figure 3_SOURCE DATA/Figure 3F.xlsx]

## Sheet: Sheet1
	Figure 3F
		Lipid(0)	Lipid(2000)	Lipid(500)
	Time(sec)	G(Ꚍ)	G(Ꚍ)	G(Ꚍ)
	1e-05	1.08069	1.05459	0.99317
	2e-05	0.96723	1.00877	0.95773
	3e-05	0.87803	0.97216	0.926
	4e-05	0.80603	0.94211	0.89739
	5e-05	0.74666	0.91686	0.87142
	6e-05	0.69685	0.89527	0.8477
	7e-05	0.65444	0.87651	0.82594
	8e-05	0.61789	0.85999	0.80586
	9e-05	0.58605	0.84528	0.78727
	0.0001	0.55804	0.83204	0.76998
	0.00011	0.53322	0.82004	0.75384
	0.00012	0.51105	0.80906	0.73872
	0.00013	0.49112	0.79896	0.72452
	0.00014	0.47311	0.7896	0.71115
	0.00015	0.45674	0.78088	0.69852
	0.00016	0.4418	0.77273	0.68656
	0.0002	0.39302	0.74449	0.64433
	0.00024	0.35664	0.72125	0.60908
	0.00028	0.32833	0.70136	0.57895
	0.00032	0.30559	0.68386	0.55273
	0.00036	0.28684	0.66814	0.52955
	0.0004	0.27106	0.6538	0.50883
	0.00044	0.25756	0.64057	0.49012
	0.00048	0.24583	0.62823	0.47308
	0.00052	0.23553	0.61666	0.45745
	0.00056	0.22638	0.60574	0.44303
	0.0006	0.21819	0.59539	0.42967
	0.00064	0.21079	0.58552	0.41722
	0.0008	0.187	0.55009	0.37469
	0.00096	0.16939	0.51956	0.3407
	0.00112	0.1556	0.49269	0.31266
	0.00128	0.14437	0.46871	0.289
	0.00144	0.13496	0.44709	0.26869
	0.0016	0.12691	0.42745	0.25104
	0.00176	0.11991	0.40951	0.23552
	0.00192	0.11373	0.39303	0.22176
	0.00208	0.10823	0.37783	0.20947
	0.00224	0.10329	0.36376	0.19841
	0.0024	0.09881	0.35069	0.18841
	0.00256	0.09474	0.33852	0.17931
	0.0032	0.08144	0.29713	0.14991
	0.00384	0.07148	0.26455	0.12831
	0.00448	0.06371	0.23822	0.11179
	0.00512	0.05744	0.2165	0.09875
	0.00576	0.05228	0.19826	0.0882
	0.0064	0.04795	0.18273	0.07951
	0.00704	0.04425	0.16935	0.07223
	0.00768	0.04107	0.15771	0.06605
	0.00832	0.03829	0.14748	0.06074
	0.00896	0.03585	0.13843	0.05614
	0.0096	0.03368	0.13036	0.05211
	0.01024	0.03175	0.12312	0.04856
	0.0128	0.02574	0.10039	0.0378
	0.01536	0.02153	0.08433	0.03058
	0.01792	0.01844	0.07241	0.02543
	0.02048	0.01606	0.06322	0.02161
	0.02304	0.01419	0.05593	0.01866
	0.0256	0.01267	0.05002	0.01634
	0.02816	0.01142	0.04514	0.01447
	0.03072	0.01037	0.04103	0.01293
	0.03328	0.00949	0.03755	0.01165
	0.03584	0.00872	0.03455	0.01057
	0.0384	0.00806	0.03195	0.00965
	0.04096	0.00748	0.02967	0.00885
	0.0512	0.00575	0.02284	0.00655
	0.06144	0.00462	0.01834	0.0051
	0.07168	0.00382	0.01516	0.00412
	0.08192	0.00323	0.01283	0.00342
	0.09216	0.00278	0.01104	0.00289
	0.1024	0.00242	0.00964	0.00249
	0.11264	0.00214	0.00851	0.00217
	0.12288	0.00191	0.00759	0.00192
	0.13312	0.00172	0.00683	0.00171
	0.14336	0.00156	0.00619	0.00154
	0.1536	0.00142	0.00564	0.00139
	0.16384	0.0013	0.00517	0.00127
	0.2048	0.000957864	0.00381	0.000915692
	0.24576	0.000743992	0.00296	0.000701337
	0.28672	0.000599527	0.00238	0.000559283
	0.32768	0.000496519	0.00197	0.00045946
	0.36864	0.00042001	0.00167	0.000386165
	0.4096	0.000361339	0.00144	0.000330479
	0.45056	0.000315174	0.00125	0.000287
	0.49152	0.000278075	0.00111	0.000252284
	0.53248	0.000247729	0.000984977	0.000224044
	0.57344	0.000222531	0.000884762	0.000200705
	0.6144	0.000201336	0.000800469	0.000181155
