# Supplementary material for: Leishmania protein KMP-11 modulates cholesterol transport and membrane fluidity to facilitate host cell invasion
Source: EMBO Rep. 2024 Oct 31;25(12):5561–98. doi: 10.1038/s44319-024-00302-7 (PMC11624268; doi:10.1038/s44319-024-00302-7)
Supplement: Supplementary file 6 — Source data Fig. 3 [file 44319_2024_302_MOESM6_ESM.zip › Figure 3_SOURCE DATA/Figure 3G.xlsx]

## Sheet: Sheet1
						Figure 3G
				Lipid Conc(nM)	DPPC CHOL	DPPC ERG
				0	0	0
				447.9	0.29	0.55
				910.4	0.4	0.62
				1343.9	0.34	0.68
				1806.4	0.51	0.72
				2254.3	0.45	0.7
				2702.3	0.47	0.69
				3612.7	0.48	0.68
				4508.7	0.46	0.65
