# Supplementary material for: Leishmania protein KMP-11 modulates cholesterol transport and membrane fluidity to facilitate host cell invasion
Source: EMBO Rep. 2024 Oct 31;25(12):5561–98. doi: 10.1038/s44319-024-00302-7 (PMC11624268; doi:10.1038/s44319-024-00302-7)
Supplement: Supplementary file 6 — Source data Fig. 3 [file 44319_2024_302_MOESM6_ESM.zip › Figure 3_SOURCE DATA/Figure 3I.xlsx]

## Sheet: Sheet1
														Figure 3I
						Y48W				F51W				F62W				F77W				Y89W
					DPPC:CHOL	0.11	0.113	0.082		0.009	0.0102	0.007		0.011	0.0091	0.005		0.062	0.051	0.078		0.143	0.139	0.141
					DPPC:ERG	0.134	0.133	0.138		0.126	0.132	0.129		0.262	0.27	0.256		0.211	0.221	0.209		0.049	0.061	0.081
