# Supplementary material for: Leishmania protein KMP-11 modulates cholesterol transport and membrane fluidity to facilitate host cell invasion
Source: EMBO Rep. 2024 Oct 31;25(12):5561–98. doi: 10.1038/s44319-024-00302-7 (PMC11624268; doi:10.1038/s44319-024-00302-7)
Supplement: Supplementary file 6 — Source data Fig. 3 [file 44319_2024_302_MOESM6_ESM.zip › Figure 3_SOURCE DATA/Figure 3J.xlsx]

## Sheet: Sheet1
			Figure 3J
		Mutants	DPPC CHOL SUV		DPPC ERG SUV
		Y5W	2.093	1.987	0.097	0.087
		F19W	1.539	1.365	0.109	0.09
		F30W	0.418	0.512	0.27	0.37
		Y48W	0.117	0.09	0.134	0.2
		F51W	0.096	0.1	0.776	0.812
		F62W	0.123	0.098	1.657	1.825
		F77W	0.584	0.478	0.886	0.648
		Y89W	0.437	0.422	0.132	0.256
