# Supplementary material for: Leishmania protein KMP-11 modulates cholesterol transport and membrane fluidity to facilitate host cell invasion
Source: EMBO Rep. 2024 Oct 31;25(12):5561–98. doi: 10.1038/s44319-024-00302-7 (PMC11624268; doi:10.1038/s44319-024-00302-7)
Supplement: Supplementary file 7 — Source data Fig. 4 [file 44319_2024_302_MOESM7_ESM.zip]

Archive with 10 entries (10 files):
- Figure 4_SOURCE DATA/Fig. 4B.tif
- Figure 4_SOURCE DATA/Fig. 4F.tif
- Figure 4_SOURCE DATA/Fig. 4H.tif
- Figure 4_SOURCE DATA/Fig. 4J.tif
- Figure 4_SOURCE DATA/Figure 4C.xlsx
- Figure 4_SOURCE DATA/Figure 4D.xlsx
- Figure 4_SOURCE DATA/Figure 4E.xlsx
- Figure 4_SOURCE DATA/Figure 4G.xlsx
- Figure 4_SOURCE DATA/Figure 4I.xlsx
- Figure 4_SOURCE DATA/Figure 4J.xlsx
