# Supplementary material for: Leishmania protein KMP-11 modulates cholesterol transport and membrane fluidity to facilitate host cell invasion
Source: EMBO Rep. 2024 Oct 31;25(12):5561–98. doi: 10.1038/s44319-024-00302-7 (PMC11624268; doi:10.1038/s44319-024-00302-7)
Supplement: Supplementary file 7 — Source data Fig. 4 [file 44319_2024_302_MOESM7_ESM.zip › Figure 4_SOURCE DATA/Figure 4C.xlsx]

## Sheet: Sheet1
		Figure 4C
		TRACK_ID ()	Diffusivity
		0	0.00072
		1	0.00578
		2	0.3125
		3	0.00578
		4	0.01458
		5	0.00512
		6	0.01568
		7	0.00392
		8	0.0045
		9	0.008
		10	0.008
		11	0.0045
		12	0.00128
		13	0.0125
		14	0.0045
		15	0.00288
		16	0.00578
		17	0.00512
		18	0.00512
		19	0.00512
		20	0.00578
		21	0.00392
		22	0.00072
		23	0.00392
		24	0.00722
		25	0.0045
		26	0.0245
		27	0.00578
		28	0.0045
		29	0.00392
		30	0.00578
		31	0.00392
		32	0.00128
		33	0.01152
		34	0.0045
		35	0.002
		36	0.00512
		37	0.00242
		38	0.00338
		39	0.00648
		40	0.0045
		41	0.10082
		42	0.00578
		43	0.00288
		44	0.0005
		45	0.00242
		46	0.00392
		47	0.00882
		48	0.17298
		49	0.00392
		50	0.00098
		51	0.00392
		52	0.0045
		53	0.00512
		54	0.00648
		55	0.01922
		56	0.05408
		57	0.00242
		58	0.00512
		59	0.00882
		60	0.00578
		61	0.00512
		62	0.0405
		63	0.0045
		64	0.00512
		65	0.00242
		66	0.00722
		67	0.00722
		68	0.00128
		69	0.00288
		70	0.00288
		71	0.00288
		72	0.00338
		73	0.00162
		74	0.05
		75	0.002
		76	0.002
		77	0.00162
		78	0.01058
		79	0.01152
		80	0.00648
		81	0.00338
		82	0.00648
		83	0.00578
		84	0.00968
		85	0.00392
		86	0.00578
		87	0.00128
		88	0.00648
		89	0.00392
		90	0.04232
		91	0.01458
		92	0.00242
		93	0.00128
		94	0.00578
		95	0.0045
		96	0.00338
		97	0.00968
		98	0.00098
		99	0.06272
		100	0.05832
		101	0.03362
		102	0.00242
		103	0.01058
		104	0.008
		105	0.00648
		106	0.01922
		107	0.002
		108	0.00392
		109	0.08712
		110	0.00512
		111	0.00512
		112	0.00882
		113	0.00968
		114	0.00242
		115	0.00128
		116	0.008
		117	0.00392
		118	0.00338
		119	0.00648
		120	0.00722
		121	0.00288
		122	0.00288
		123	0.0045
		124	0.01352
		125	0.00578
		126	0.00392
		127	0.00578
		128	0.008
		129	0.0125
		130	0.01152
		131	0.00392
		132	0.00512
		133	0.00288
		134	0.01152
		135	0.00578
		136	0.01058
		137	0.00288
		138	0.50562
		139	0.03528
		140	0.00128
		141	0.00968
		142	0.0125
		143	0.00392
		144	0.00338
		145	0.00968
		146	0.00098
		147	0.03042
		148	0.00578
		149	0.0245
		150	0.0125
		151	0.06962
		152	0.00648
		153	0.00242
		154	0.02738
		155	0.00512
		156	0.08978
		157	0.008
		158	0.00648
		159	0.01458
		160	0.02312
		161	0.00882
		162	0.0125
		163	0.00578
		164	0.008
		165	0.00648
		166	0.02178
		167	0.00512
		168	0.00578
		169	0.02592
		170	0.02592
		171	0.00648
		172	0.0245
		173	0.00882
		174	0.04418
		175	0.00512
		176	0.00578
		177	0.00242
		178	0.01058
		179	0.008
		180	0.01922
		181	0.01458
		182	0.00338
		183	0.002
		184	0.01058
		185	0.00722
		186	0.02312
		187	0.008
		188	0.0045
		189	0.02738
		190	0.10952
		191	0.338
		192	0.00722
		193	0.10368
		194	0.01058
		195	0.00882
		196	0.00882
		197	0.06498
		198	0.09248
		199	0.00968
		200	0.00392
		201	0.00288
		202	0.00722
		203	0.018
		204	0.018
		205	0.00882
		206	0.00722
		207	0.00128
		208	0.05
		209	0.02312
		210	0.00578
		211	0.00392
		212	0.0045
		213	0.00512
		214	0.09522
		215	0.2
		216	0.04232
		217	0.0125
		218	0.018
		219	0.00882
		220	0.02738
		221	0.02592
		222	0.0245
		223	0.00392
		224	0.10368
		225	0.02592
		226	0.0125
		227	0.0245
		228	0.09522
		229	0.0125
		230	0.00128
		231	0.018
		232	0.00392
		233	0.00242
		234	0.00882
		235	1.29032
		236	0.04418
		237	0.072
		238	0.01922
		239	0.02312
		240	0.0125
		241	0.13778
		242	0.01682
		243	0.16562
		244	0.01152
		245	0.00578
		246	0.01058
		247	0.002
		248	0.06272
		249	0.00648
		250	0.09248
		251	0.00722
		252	0.00392
		253	0.00648
		254	0.01352
		255	0.0045
		256	0.00162
		257	--
		258	0.00338
		259	0.00722
		260	0.018
		261	0.00338
		262	0.01352
		263	0.00098
		264	0.00648
		265	0.02738
		266	0.01922
		267	0.0405
		268	0.02048
		269	0.00242
		270	0.00128
		271	0.49298
		272	0.03042
		273	0.01058
		274	0.00968
		275	0.0125
		276	0.01352
		277	0.01152
		278	0.01152
		279	0.18818
		280	0.008
		281	0.00032
		282	0.02312
		283	0.00162
		284	0.0045
		285	0.01058
		286	0.00648
		287	0.03528
		288	0.05832
		289	0.02312
		290	0.06962
		291	0.00722
		292	0.12168
		293	0.01152
		294	0.00578
		295	0.04232
		296	0.03362
		297	0.00392
		298	1.3005
		299	0.00578
		300	0.01458
		301	0.00648
		302	0.01352
		303	0.00578
		304	1.61312
		305	0.00242
		306	0.008
		307	0.00882
		308	0.00648
		309	0.06728
		310	0.0045
		311	0.22898
		312	0.00882
		313	0.37538
		314	0.00512
		315	0.00648
		316	0.00392
		317	0.01352
		318	1.63592
		319	0.0405
		320	0.00072
		321	0.01458
		322	0.00722
		323	0.03042
		324	0.00512
		325	0.00578
		326	0.03528
		327	0.14792
		328	0.02888
		329	0.00882
		330	0.01352
		331	0.13448
		332	0.00392
		333	0.01458
		334	0.03528
		335	0.00338
		336	0.018
		337	0.00578
		338	0.04418
		339	0.008
		340	0.07938
		341	1.568
		342	0.0845
		343	0.01922
		344	0.00648
		345	0.01352
		346	0.02312
		347	0.00242
		348	0.01058
		349	0.0045
		350	0.0405
		351	0.01152
		352	0.9245
		353	0.00722
		354	0.00512
		355	0.00288
		356	0.018
		357	0.0045
		358	8e-05
		359	0.00338
		360	0.04232
		361	0.00722
		362	0.03042
		363	0.01152
		364	0.03698
		365	0.10368
		366	0.00392
		367	0.00242
		368	0.00578
		369	0.00512
		370	0.15488
		371	0.00968
		372	0.13778
		373	0.00578
		374	0.00968
		375	0.05408
		376	0.02738
		377	0.01352
		378	0.00512
		379	0.00512
		380	0.00648
		381	0.01568
		382	0.01922
		383	0.00648
		384	0.00968
		385	0.01458
		386	0.01058
		387	0.01458
		388	0.00968
		389	0.00578
		390	0.00578
		391	0.00882
		392	0.00288
		393	0.15488
		394	0.00578
		395	0.02592
		396	0.00882
		397	0.008
		398	0.00162
		399	0.00578
		400	0.008
		401	0.01568
		402	0.01058
		403	0.00242
		404	0.00338
		405	0.01458
		406	0.01682
		407	1.29032
		408	0.00578
		409	0.00288
		410	0.00578
		411	0.01458
		412	0.02178
		413	0.008
		414	0.01682
		415	0.00648
		416	0.02312
		417	0.03042
		418	0.03362
		419	0.02888
		420	0.03872
		421	0.01682
		422	0.04608
		423	0.0045
		424	0.00512
		425	0.01152
		426	0.00512
		427	0.00578
		428	0.00512
		429	0.02592
		430	0.00648
		431	0.00578
		432	0.00882
		433	0.00722
		434	0.00512
		435	0.37538
		436	0.00512
		437	0.018
		438	0.01458
		439	0.00242
		440	0.0245
		441	0.02738
		442	0.00392
		443	0.04802
		444	0.008
		445	0.01152
		446	0.01922
		447	0.0605
		448	0.01352
		449	0.02048
		450	0.0125
		451	0.01352
		452	0.00578
		453	0.00018
		454	0.04418
		455	0.0125
		456	0.00072
		457	0.03698
		458	0.01152
		459	0.01568
		460	0.0245
		461	3.13632
		462	0.00392
		463	0.0245
		464	0.00648
		465	0.02312
		466	0.1125
		467	0.03362
		468	0.43218
		469	0.02592
		470	0.018
		471	--
		472	0.67712
		473	0.00512
		474	0.00338
		475	0.05832
		476	0.03872
		477	--
		478	0.00512
		479	0.00968
		480	0.02178
		481	0.00512
		482	0.01058
		483	0.00648
		484	0.01458
		485	0.09522
		486	0.002
		487	0.00968
		488	0.01922
		489	0.0125
		490	0.032
		491	0.0045
		492	0.002
		493	--
		494	0.00882
		495	0.00512
		496	2.64992
		497	0.01152
		498	0.00882
		499	0.01458
		500	0.00968
		501	0.00882
		502	0.00392
		503	0.00882
		504	3.97832
		505	0.128
		506	0.018
		507	0.008
		508	0.00392
		509	0.00512
		510	0.00512
		511	--
		512	0.13448
		513	0.018
		514	0.16928
		515	0.008
		516	0.00968
		517	0.0605
		518	0.00722
		519	0.00162
		520	0.00392
		521	0.008
		522	0.018
		523	1.18098
		524	0.0605
		525	0.01458
		526	0.0405
		527	0.01152
		528	0.02738
		529	0.00392
		530	0.00392
		531	0.01058
		532	1.21032
		533	0.00722
		534	0.00338
		535	0.02888
		536	0.00242
		537	0.00722
		538	1.46882
		539	0.01058
		540	0.008
		541	0.01682
		542	0.02048
		543	0.00648
		544	0.00968
		545	0.00098
		546	0.00722
		547	0.00722
		548	0.00162
		549	0.00722
		550	0.02178
		551	0.01352
		552	0.01352
		553	2.8125
		554	0.01058
		555	0.01568
		556	0.00288
		557	0.00882
		558	0.51842
		559	0.0045
		560	0.01152
		561	0.00648
		562	0.0045
		563	0.00882
		564	0.008
		565	0.00968
		566	0.00722
		567	0.01152
		568	0.01682
		569	0.01152
		570	0.002
		571	0.00968
		572	0.03362
		573	0.01352
		574	0.01058
		575	0.02048
		576	0.02738
		577	0.06728
		578	0.00648
		579	4.10418
		580	0.128
		581	0.83232
		582	0.0245
		583	0.00512
		584	0.00578
		585	0.01352
		586	0.00882
		587	0.01568
		588	2.56328
		589	0.0005
		590	0.00722
		591	0.0125
		592	3.4445
		593	0.1805
		594	0.968
		595	0.00968
		596	3.362
		597	0.0045
		598	0.00648
		599	0.00968
		600	0.00018
		601	0.0245
		602	0.01152
		603	0.01058
		604	0.00392
		605	0.03362
		606	0.008
		607	0.01568
		608	0.03872
		609	0.04802
		610	0.00578
		611	0.00722
		612	2e-05
		613	0.00392
		614	0.02592
		615	0.00578
		616	0.00722
		617	2.29842
		618	0.00338
		619	0.00882
		620	0.00722
		621	0.00882
		622	1.13288
		623	0.01152
		624	0.01058
		625	0.02888
		626	0.00072
		627	0.70688
		628	0.00578
		629	0.02178
		630	0.00392
		631	2.45
		632	0.00882
		633	0.01922
		634	0.018
		635	0.00162
		636	0.04608
		637	0.002
		638	0.02592
		639	0.00242
		640	0.32768
		641	0.2
		642	0.00242
		643	0.01682
		644	0.00722
		645	0.00882
		646	0.01682
		647	0.008
		648	0.00392
		649	0.0125
		650	0.018
		651	0.00288
		652	0.008
		653	0.00072
		654	0.0125
		655	0.00128
		656	3.05762
		657	0.00648
		658	0.01152
		659	0.01568
		660	0.008
		661	0.22898
		662	0.01352
		663	0.01058
		664	0.00162
		665	0.0045
		666	0.00648
		667	0.04418
		668	0.0125
		669	0.00722
		670	--
		671	0.02312
		672	0.00018
		673	0.0045
		674	0.00722
		675	0.03042
		676	0.0245
		677	0.00648
		678	0.098
		679	0.008
		680	2.78258
		681	0.00882
		682	0.00968
		683	0.00512
		684	0.02888
		685	0.03042
		686	0.03042
		687	0.00882
		688	0.008
		689	0.01352
		690	0.02738
		691	0.01152
		692	0.06962
		693	0.00338
		694	0.03362
		695	0.008
		696	0.0045
		697	0.05832
		698	0.00392
		699	2.46402
		700	0.01058
		701	0.02178
		702	0.02592
		703	0.00338
		704	0.00288
		705	0.0125
		706	0.04802
		707	0.02738
		708	0.00968
		709	0.02738
		710	0.48672
		711	0.06728
		712	0.00242
		713	0.02048
		714	0.00882
		715	0.01058
		716	0.018
		717	0.06498
		718	0.008
		719	1.458
		720	0.00882
		721	0.00288
		722	0.00338
		723	0.06272
		724	0.02178
		725	0.00032
		726	0.03872
		727	0.00968
		728	0.00968
		729	0.00578
		730	0.00578
		731	0.01152
		732	0.03362
		733	0.01682
		734	0.03042
		735	0.00882
		736	0.01922
		737	0.0845
		738	0.02178
		739	0.01458
		740	0.01352
		741	0.00242
		742	0.01058
		743	0.01682
		744	0.0045
		745	0.08192
		746	0.0245
		747	0.01458
		748	0.03042
		749	0.01352
		750	0.01058
		751	0.00882
		752	2.67912
		753	0.03042
		754	0.17298
		755	1.61312
		756	0.01058
		757	0.00338
		758	0.01058
		759	0.3125
		760	0.01568
		761	0.0045
		762	0.00722
		763	0.00512
		764	0.00242
		765	0.00722
		766	0.01682
		767	0.00392
		768	0.01152
		769	0.00968
		770	0.00072
		771	0.00578
		772	1.36242
		773	2.53472
		774	0.03362
		775	0.15138
		776	0.072
		777	0.04232
		778	0.00722
		779	0.008
		780	0.018
		781	0.02178
		782	0.10082
		783	0.00648
		784	0.00648
		785	2.60642
		786	0.02048
		787	0.01152
		788	0.03362
		789	0.00722
		790	0.968
		791	0.00722
		792	0.00722
		793	0.00392
		794	0.15842
		795	0.01682
		796	0.03042
		797	0.00722
		798	0.00648
		799	0.032
		800	2.64992
		801	0.03528
		802	0.02592
		803	0.11552
		804	0.00128
		805	0.00578
		806	0.06498
		807	0.89888
		808	0.83232
		809	0.01152
		810	0.00578
		811	0.52488
		812	0.04232
		813	0.10658
		814	0.01682
		815	0.00648
		816	1.67042
		817	0.00968
		818	0.00018
		819	0.00512
		820	0.01568
		821	0.00648
		822	0.02048
		823	0.0245
		824	0.01152
		825	0.002
		826	0.00968
		827	0.00722
		828	0.00338
		829	0.00018
		830	3.37842
		831	0.02048
		832	0.01568
		833	0.00722
		834	1.81202
		835	0.05832
		836	0.00288
		837	0.03698
		838	3.54482
		839	2e-05
		840	0.01922
		841	0.00392
		842	0.01058
		843	0.02888
		844	0.00578
		845	0.00072
		846	0.008
		847	2.67912
		848	0.00512
		849	0.00722
		850	0.00512
		851	0.00288
		852	0.0245
		853	0.01352
		854	0.00072
		855	0.01352
		856	2.50632
		857	0.01058
		858	0.02888
		859	0.01352
		860	0.0245
		861	0.00968
		862	0.018
		863	0.00242
		864	0.00128
		865	0.03528
		866	0.002
		867	1.42578
		868	0.0405
		869	0.01458
		870	0.00338
		871	0.00968
		872	0.00512
		873	4.15872
		874	0.00578
		875	0.00578
		876	0.0845
		877	0.01352
		878	0.00722
		879	0.578
		880	0.02178
		881	0.05
		882	4.15872
		883	3.13632
		884	0.00338
		885	0.032
		886	2.53472
		887	0.01352
		888	0.00648
		889	0.45
		890	0.02312
		891	0.00392
		892	0.0245
		893	0.01152
		894	0.0125
		895	0.01152
		896	--
		897	0.032
		898	0.002
		899	0.00882
		900	0.01152
		901	2.47808
		902	0.00338
		903	0.00882
		904	0.60552
		905	0.08192
		906	0.01458
		907	0.01682
		908	0.01922
		909	1.12338
		910	0.01458
		911	--
		912	0.00512
		913	0.05618
		914	0.01682
		915	0.00288
		916	0.05408
		917	0.008
		918	0.00968
		919	0.23328
		920	0.00072
		921	0.00162
		922	0.00338
		923	0.40328
		924	0.01352
		925	0.018
		926	0.00512
		927	0.11552
		928	0.00648
		929	0.00392
		930	0.00512
		931	0.018
		932	0.03872
		933	0.032
		934	0.22898
		935	0.00162
		936	0.00882
		937	0.0125
		938	0.00512
		939	0.8
		940	0.01458
		941	0.008
		942	0.018
		943	0.018
		944	1.7405
		945	0.0045
		946	0.75272
		947	0.01682
		948	0.00162
		949	0.00338
		950	0.03698
		951	0.0045
		952	0.35912
		953	0.00288
		954	0.01152
		955	0.1805
		956	0.01352
		957	0.35378
		958	0.01352
		959	2.72322
		960	0.04802
		961	0.00882
		962	0.02312
		963	0.00722
		964	2.62088
		965	0.56448
		966	0.21632
		967	0.00512
		968	0.02592
		969	0.00648
		970	0.00578
		971	0.01458
		972	0.00648
		973	0.00392
		974	0.00578
		975	0.04802
		976	0.0125
		977	0.02048
		978	0.0045
		979	0.00512
		980	0.00392
		981	0.00392
		982	0.0245
		983	0.10368
		984	0.0125
		985	0.00968
		986	0.0605
		987	0.00072
		988	0.008
		989	0.40328
		990	0.00162
		991	0.01682
		992	0.00512
		993	0.00392
		994	0.0045
		995	2.12552
		996	0.00098
		997	0.00968
		998	3.528
		999	0.01152
		1000	0.0005
		1001	0.008
		1002	0.008
		1003	1.87272
		1004	0.0045
		1005	0.02592
		1006	0.51842
		1007	0.34322
		1008	0.01152
		1009	0.008
		1010	0.00392
		1011	0.00288
		1012	0.00242
		1013	0.0125
		1014	0.00392
		1015	1.99712
		1016	0.04418
		1017	0.01152
		1018	0.45
		1019	0.0045
		1020	1.36242
		1021	0.00392
		1022	0.01152
		1023	0.00288
		1024	0.18818
		1025	0.00338
		1026	0.02592
		1027	1.41512
		1028	0.00338
		1029	0.02048
		1030	0.00968
		1031	0.01682
		1032	0.00392
		1033	0.02312
		1034	0.00968
		1035	0.00392
		1036	0.02888
		1037	0.01152
		1038	2.64992
		1039	0.00128
		1040	0.00242
		1041	0.03872
		1042	0.01058
		1043	0.00968
		1044	0.00512
		1045	0.00338
		1046	0.00648
		1047	0.00578
		1048	0.02592
		1049	0.00162
		1050	0.06498
		1051	0.002
		1052	0.28322
		1053	0.0245
		1054	0.03362
		1055	0.00722
		1056	0.00722
		1057	0.01058
		1058	0.00288
		1059	0.05
		1060	0.02738
		1061	0.07688
		1062	0.00882
		1063	0.0245
		1064	0.01058
		1065	0.01922
		1066	0.01058
		1067	0.00968
		1068	0.00882
		1069	0.00578
		1070	0.00722
		1071	0.20402
		1072	0.00392
		1073	0.01568
		1074	0.00578
		1075	0.77618
		1076	0.02888
		1077	0.01352
		1078	0.00722
		1079	0.0125
		1080	0.018
		1081	0.00882
		1082	0.128
		1083	0.01058
		1084	0.00968
		1085	1.14242
		1086	0.00512
		1087	0.01352
		1088	0.97682
		1089	0.0045
		1090	0.12168
		1091	0.01682
		1092	5.202
		1093	0.25538
		1094	0.00242
		1095	0.01682
		1096	0.04802
		1097	0.00392
		1098	0.00722
		1099	0.00128
		1100	0.018
		1101	0.008
		1102	0.00392
		1103	0.01458
		1104	0.00578
		1105	0.12168
		1106	4.608
		1107	0.0125
		1108	0.01922
		1109	0.0045
		1110	0.0245
		1111	0.0605
		1112	0.00392
		1113	0.00882
		1114	0.02592
		1115	0.05408
		1116	0.00338
		1117	0.00392
		1118	0.008
		1119	0.12482
		1120	0.032
		1121	2.57762
		1122	0.05202
		1123	0.02178
		1124	0.01568
		1125	0.07938
		1126	0.00882
		1127	0.00648
		1128	0.0045
		1129	0.01352
		1130	0.00578
		1131	0.008
		1132	0.00968
		1133	0.008
		1134	0.7605
		1135	0.02048
		1136	0.00242
		1137	0.01458
		1138	0.0045
		1139	0.03698
		1140	0.05618
		1141	2.90322
		1142	0.00578
		1143	0.03042
		1144	0.17672
		1145	0.0125
		1146	0.02738
		1147	0.00072
		1148	0.00882
		1149	0.00882
		1150	0.03528
		1151	0.0125
		1152	3.13632
		1153	0.01352
		1154	0.00882
		1155	0.01058
		1156	0.01152
		1157	0.00648
		1158	0.00338
		1159	0.00722
		1160	0.04608
		1161	0.00722
		1162	0.00072
		1163	0.0125
		1164	0.02888
		1165	0.72962
		1166	4.03202
		1167	8e-05
		1168	0.25992
		1169	2.32562
		1170	0.00392
		1171	0.0125
		1172	0.02178
		1173	0.00648
		1174	0.00288
		1175	0.072
		1176	0.04608
		1177	0.00882
		1178	0.01352
		1179	0.002
		1180	0.00722
		1181	0.02178
		1182	0.01568
		1183	1.64738
		1184	0.00882
		1185	0.00722
		1186	0.01922
		1187	0.01682
		1188	0.06272
		1189	0.00722
		1190	0.02738
		1191	0.02312
		1192	0.00578
		1193	0.0045
		1194	0.01352
		1195	0.00722
		1196	0.00648
		1197	0.00018
		1198	1.4045
		1199	0.01152
		1200	0.00288
		1201	0.45602
		1202	1.24002
		1203	0.008
		1204	0.018
		1205	0.00722
		1206	0.01568
		1207	0.00968
		1208	0.01682
		1209	0.00072
		1210	0.002
		1211	0.19602
		1212	0.02738
		1213	0.00072
		1214	0.00512
		1215	0.00648
		1216	0.16562
		1217	0.18432
		1218	0.00392
		1219	0.00128
		1220	0.0045
		1221	0.01352
		1222	0.01568
		1223	0.008
		1224	0.0125
		1225	2.90322
		1226	0.00648
		1227	0.0245
		1228	0.07442
		1229	0.0245
		1230	1.94688
		1231	0.00098
		1232	0.02048
		1233	0.00882
		1234	0.00288
		1235	0.04232
		1236	0.008
		1237	0.03872
		1238	0.24642
		1239	0.032
		1240	0.00578
		1241	0.00968
		1242	0.00098
		1243	0.00128
		1244	0.03362
		1245	0.00648
		1246	0.00722
		1247	0.01568
		1248	0.01922
		1249	0.01568
		1250	0.00242
		1251	0.00338
		1252	0.00242
		1253	0.00338
		1254	0.00162
		1255	0.03698
		1256	4.05
		1257	0.00578
		1258	0.008
		1259	0.01568
		1260	0.0045
		1261	0.00072
		1262	0.032
		1263	--
		1264	0.00578
		1265	0.00648
		1266	0.032
		1267	0.03362
		1268	0.2205
		1269	0.00722
		1270	0.02738
		1271	0.0045
		1272	0.03362
		1273	0.00512
		1274	0.00338
		1275	1.13288
		1276	0.00392
		1277	0.00338
		1278	0.00162
		1279	0.00722
		1280	0.00162
		1281	0.01568
		1282	0.01568
		1283	0.0125
		1284	0.02178
		1285	3.26432
		1286	0.00578
		1287	0.01058
		1288	0.00968
		1289	0.03042
		1290	0.02312
		1291	0.01152
		1292	0.00578
		1293	0.01152
		1294	0.03528
		1295	0.00288
		1296	0.25538
		1297	0.02888
		1298	0.01058
		1299	0.00578
		1300	0.032
		1301	0.0245
		1302	0.0405
		1303	0.00578
		1304	0.01922
		1305	3.24818
		1306	0.032
		1307	0.0245
		1308	0.00338
		1309	0.01568
		1309	0.01568
