# Supplementary material for: Leishmania protein KMP-11 modulates cholesterol transport and membrane fluidity to facilitate host cell invasion
Source: EMBO Rep. 2024 Oct 31;25(12):5561–98. doi: 10.1038/s44319-024-00302-7 (PMC11624268; doi:10.1038/s44319-024-00302-7)
Supplement: Supplementary file 7 — Source data Fig. 4 [file 44319_2024_302_MOESM7_ESM.zip › Figure 4_SOURCE DATA/Figure 4D.xlsx]

## Sheet: Sheet1
				Figure 4D
				>2 um2/s	60
				<2um2/	1240
