# Supplementary material for: Leishmania protein KMP-11 modulates cholesterol transport and membrane fluidity to facilitate host cell invasion
Source: EMBO Rep. 2024 Oct 31;25(12):5561–98. doi: 10.1038/s44319-024-00302-7 (PMC11624268; doi:10.1038/s44319-024-00302-7)
Supplement: Supplementary file 7 — Source data Fig. 4 [file 44319_2024_302_MOESM7_ESM.zip › Figure 4_SOURCE DATA/Figure 4E.xlsx]

## Sheet: Sheet1
		Figure 4E
				τ(D)μsec
		r-KMP-11 concentration(μM)	no salt	150 mM NaCl	100 mM NaCl
		0	55	69	81
		5	66	83	74
		10	81	93	112
		20	80	132	117
		30	99	128	119
		40	115	129	122
		50	96	137	117.3
