# Supplementary material for: Leishmania protein KMP-11 modulates cholesterol transport and membrane fluidity to facilitate host cell invasion
Source: EMBO Rep. 2024 Oct 31;25(12):5561–98. doi: 10.1038/s44319-024-00302-7 (PMC11624268; doi:10.1038/s44319-024-00302-7)
Supplement: Supplementary file 7 — Source data Fig. 4 [file 44319_2024_302_MOESM7_ESM.zip › Figure 4_SOURCE DATA/Figure 4G.xlsx]

## Sheet: Sheet1
		Figure 4G
		Frames	intensity
		0	1081.37
		1	1079.55
		2	1069.84
		3	1033.74
		4	1048.14
		5	1092.63
		6	1089.26
		7	1060.49
		8	1044.82
		9	1119.29
		10	1165.61
		11	1147.87
		12	1092.88
		13	1110.25
		14	1129.87
		15	1112.92
		16	1126.1
		17	1144.01
		18	1154.85
		19	1155.17
		20	1197.06
		21	1204.62
		22	1240.58
		23	1235.87
		24	1225.25
		25	1191.23
		26	1219.27
		27	1249.01
		28	1271.2
		29	1233.37
		30	1110.85
		31	1038.2
		32	1027.58
		33	1105.54
		34	1159.31
		35	1167.82
		36	1117.48
		37	1132.66
		38	1167.68
		39	1184.05
		40	1183.57
		41	1171.42
		42	1126.69
		43	1087.22
		44	1078.48
		45	1117.84
		46	1139.82
		47	1148.74
		48	1141.38
		49	1132.27
		50	1088.73
		51	1110.1
		52	1185.64
		53	1176.19
		54	1085.54
		55	1082.72
		56	1137.94
		57	1115.11
		58	1057.79
		59	1029.81
		60	1032.55
		61	1069.64
		62	1082.1
		63	1053.91
		64	1025.64
		65	1016.73
		66	1021.21
		67	1052.25
		68	1065.27
		69	1051.08
		70	1027.2
		71	1044.52
		72	1041.44
		73	1024.25
		74	929.874
		75	886.166
		76	889.341
		77	905.75
		78	918.764
		79	881.777
		80	845.208
		81	831.495
		82	870.982
		83	866.516
		84	864.583
		85	869.815
		86	889.961
		87	895.398
		88	862.809
		89	842.12
		90	814.183
		91	829.782
		92	810.937
		93	869.41
		94	875.72
		95	911.109
		96	864.682
		97	833.393
		98	811.086
		99	799.75
		100	795.013
		101	765.54
		102	774.451
		103	804.883
		104	824.002
		105	807.836
		106	763.726
		107	819.759
		108	776.388
		109	776.121
		110	768.024
		111	786.993
		112	775.171
		113	812.802
		114	827.235
		115	807.498
		116	783.546
		117	781.002
		118	775.912
		119	838.381
		120	809.498
		121	765.517
		122	758.031
		123	815.288
		124	818.086
		125	776.228
		126	746.406
		127	727.953
		128	759.727
		129	778.84
		130	761.62
		131	712.439
		132	697.006
		133	735.798
		134	708.286
		135	749.764
		136	771.311
		137	799.213
		138	721.358
		139	721.943
		140	754.657
		141	783.451
		142	811.381
		143	845.564
		144	878.419
		145	801.35
		146	739.823
		147	705.123
		148	778.087
		149	768.741
		150	769.471
		151	718.201
		152	749.3
		153	735.936
		154	753.777
		155	765.166
		156	803.362
		157	791.171
		158	812.366
		159	786.314
		160	747.228
		161	719.786
		162	772.873
		163	804.136
		164	803.642
		165	798.156
		166	801.086
		167	810.872
		168	818.951
		169	801.125
		170	827.411
		171	854.387
		172	861.371
		173	875.282
		174	875.561
		175	831.676
		176	744.814
		177	752.916
		178	769.758
		179	771.422
		180	740.854
		181	722.541
		182	697.15
		183	744.648
		184	760.907
		185	722.307
		186	671.195
		187	751.335
		188	848.42
		189	859.238
		190	823.787
		191	816.474
		192	770.991
		193	787.908
		194	832.013
		195	905.135
		196	861.494
		197	838.573
		198	871.557
		199	893.659
		200	903.701
		201	850.05
		202	809.024
		203	750.36
		204	753.624
		205	740.776
		206	703.742
		207	656.809
		208	688.766
		209	710.218
		210	760.703
		211	755.718
		212	758.528
		213	727.286
		214	742.397
		215	739.933
		216	717.597
		217	712.843
		218	736.949
		219	762.614
		220	758.953
		221	773.835
		222	736.271
		223	721.68
		224	698.948
		225	729.317
		226	678.911
		227	665.408
		228	649.886
		229	696.23
		230	718.661
		231	689.036
		232	639.034
		233	631.906
		234	631.624
		235	595.21
		236	570.162
		237	601.278
		238	610.081
		239	633.661
		240	671.499
		241	735.129
		242	727.247
		243	666.807
		244	625.498
		245	644.629
		246	667.262
		247	665.793
		248	650.582
		249	639.645
		250	629.51
		251	623.944
		252	599.721
		253	584.655
		254	603.056
		255	591.773
		256	557.231
		257	563.388
		258	602.208
		259	609.297
		260	599.497
		261	592.879
		262	562.138
		263	543.069
		264	537.579
		265	556.942
		266	545.118
		267	541.148
		268	562.98
		269	610.485
		270	618.005
		271	576.69
		272	579.585
		273	593.909
		274	588.316
		275	554.238
		276	552.638
		277	598.157
		278	612.265
		279	584.553
		280	571.297
		281	576.818
		282	567.785
		283	532.126
		284	535.253
		285	602.328
		286	642.484
		287	606.222
		288	587.241
		289	599.83
		290	612.619
		291	577.544
		292	596.23
		293	588.467
		294	578.233
		295	551.746
		296	574.112
		297	595.036
		298	584.278
		299	550.364
		300	549.974
		301	510.702
		302	527.636
		303	555.188
		304	608.646
		305	570.082
		306	585.514
		307	529.308
		308	513.598
		309	515.359
		310	540.063
		311	507.553
		312	509.569
		313	510.186
		314	490.179
		315	482.969
		316	495.984
		317	478.467
		318	439.275
		319	424.181
		320	449.895
		321	481.807
		322	462.114
		323	425.698
		324	431.993
		325	448.781
		326	451.688
		327	489.623
		328	506.293
		329	492.447
		330	463.804
		331	490.411
		332	466.429
		333	505.453
		334	523.455
		335	512.59
		336	425.588
		337	422.891
		338	448.822
		339	508.213
		340	510.912
		341	499.87
		342	471.844
		343	490.361
		344	490.576
		345	465.623
		346	425.755
		347	409.034
		348	438.636
		349	419.38
		350	394.628
		351	395.097
		352	451.986
		353	458.245
		354	443.674
		355	434.957
		356	480.075
		357	516.937
		358	491.993
		359	445.283
		360	430.297
		361	472.514
		362	481.265
		363	460.44
		364	443.124
		365	497.201
		366	573.078
		367	570.095
		368	524.387
		369	449.101
		370	504.427
		371	512.123
		372	522.786
		373	453.907
		374	460.253
		375	445.241
		376	424.338
		377	408.741
		378	414.576
		379	450.928
		380	460.19
		381	438.574
		382	412.902
		383	394.011
		384	397.06
		385	389.048
		386	379.101
		387	395.229
		388	435.269
		389	455.828
		390	448.742
		391	422.201
		392	428.58
		393	406.835
		394	489.615
		395	504.97
		396	508.912
		397	480.058
		398	498.12
		399	438.397
		400	419.81
		401	444.55
		402	481.604
		403	484.137
		404	487.188
		405	449.93
		406	429.864
		407	440.826
		408	458.864
		409	463.203
		410	438.046
		411	400.367
		412	383.566
		413	366.322
		414	376.155
		415	387.589
		416	392.042
		417	359.991
		418	353.293
		419	356.609
		420	392.424
		421	385.375
		422	418.861
		423	424.312
		424	455.091
		425	410.843
		426	400.365
		427	377.032
		428	388.425
		429	427.306
		430	479.704
		431	514.343
		432	482.881
		433	476.916
		434	448.734
		435	443.333
		436	415.031
		437	449.886
		438	470.698
		439	474.249
		440	435.545
		441	405.206
		442	398.063
		443	431.816
		444	460.872
		445	448.967
		446	434.346
		447	455.639
		448	480.371
		449	460.162
		450	410.193
		451	417.663
		452	407.648
		453	435.2
		454	432.805
		455	461.207
		456	447.016
		457	490.997
		458	523.998
		459	489.171
		460	430.328
		461	431.546
		462	446.538
		463	426.234
		464	414.672
		465	396.127
		466	349.359
		467	338.887
		468	397.059
		469	455.745
		470	505.391
		471	490.246
		472	465.415
		473	440.683
		474	465.381
		475	441.538
		476	441.202
		477	453.924
		478	461.949
		479	449.622
		480	422.936
		481	420.901
		482	434.127
		483	447.711
		484	419.037
		485	400.585
		486	386.665
		487	375.793
		488	374.516
		489	382.629
		490	389.574
		491	424.839
		492	427.54
		493	398.598
		494	383.916
		495	396.667
		496	386.152
		497	398.394
		498	411.017
		499	410.901
		500	418.151
		501	445.279
		502	451.3
		503	469.922
		504	533.062
		505	540.259
		506	476.769
		507	413.351
		508	439.586
		509	480.506
		510	473.626
		511	437.404
		512	433.504
		513	454.921
		514	492.814
		515	512.405
		516	479.568
		517	418.305
		518	393.116
		519	376.433
		520	366.335
		521	378.907
		522	423.36
		523	400.555
		524	367.674
		525	358.465
		526	402.778
		527	408.301
		528	429.517
		529	419.564
		530	420.509
		531	458.248
		532	459.298
		533	413.957
		534	367.77
		535	396.235
		536	399.84
		537	406.555
		538	397.554
		539	383.988
		540	358.004
		541	347.599
		542	369.44
		543	422.763
		544	406.676
		545	363.057
		546	371.339
		547	458.09
		548	486.643
		549	449.801
		550	385.781
		551	355.937
		552	350.993
		553	379.946
		554	392.142
		555	420.471
		556	445.177
		557	413.056
		558	356.523
		559	339.363
		560	372.209
		561	367.143
		562	363.424
		563	366.069
		564	354.949
		565	370.538
		566	388.974
		567	358.76
		568	316.996
		569	317.966
		570	342.522
		571	337.999
		572	332.924
		573	362.962
		574	406.06
		575	417.914
		576	360.614
		577	325.652
		578	319.184
		579	324.609
		580	326.278
		581	381.652
		582	413.085
		583	397.461
		584	321.932
		585	325.745
		586	357.03
		587	412.99
		588	390.305
		589	372.84
		590	338.545
		591	353.507
		592	351.958
		593	369.915
		594	341.636
		595	327.918
		596	339.209
		597	353.821
		598	378.546
		599	368.7
		600	335.513
		601	291.664
		602	315.012
		603	322.315
		604	346.897
		605	340.977
		606	327.036
		607	330.465
		608	355.698
		609	345.381
		610	324.407
		611	321.621
		612	317.405
		613	331.691
		614	341.028
		615	335.65
		616	304.555
		617	299.534
		618	291.044
		619	310.287
		620	308.853
		621	306.291
		622	308.18
		623	319.278
		624	357.469
		625	378.037
		626	376.72
		627	359.954
		628	357.276
		629	349.344
		630	340.035
		631	335.014
		632	339.355
		633	345.828
		634	358.853
		635	374.533
		636	343.84
		637	319.994
		638	290.441
		639	301.045
		640	267.98
		641	269.385
		642	300.682
		643	359.542
		644	330.285
		645	304.803
		646	299.307
		647	316.469
		648	343.403
		649	421.505
		650	467.722
		651	415.021
		652	370.617
		653	366.722
		654	398.016
		655	398.888
		656	384.069
		657	363.379
		658	386.366
		659	395.323
		660	378.516
		661	323.186
		662	332.045
		663	333.888
		664	342.369
		665	358.095
		666	394.557
		667	391.522
		668	387.928
		669	415.546
		670	418.064
		671	406.789
		672	379.14
		673	417.891
		674	408.522
		675	406.601
		676	357.831
		677	357.814
		678	327.018
		679	337.764
		680	320.228
		681	367.086
		682	376.389
		683	395.122
		684	352.748
		685	344.434
		686	293.055
		687	300.537
		688	331.045
		689	319.927
		690	343.846
		691	327.769
		692	337.508
		693	317.18
		694	366.169
		695	336.44
		696	345.083
		697	402.909
		698	388.263
		699	360.395
		700	344.556
		701	348.647
		702	328.032
		703	327.4
		704	355.876
		705	355.965
		706	389.603
		707	361.682
		708	361.467
		709	382.25
		710	386.169
		711	422.613
		712	481.539
		713	501.112
		714	448.001
		715	420.833
		716	394.257
		717	402.528
		718	441.019
		719	465.007
		720	412.754
		721	406.187
		722	451.726
		723	473.447
		724	461.175
		725	430.817
		726	435.905
		727	473.166
		728	513.504
		729	511.796
		730	476.888
		731	447.238
		732	414.642
		733	397.924
		734	458.456
		735	456.66
		736	435.833
		737	405.817
		738	426.965
		739	457.688
		740	477.055
		741	477.365
		742	433.948
		743	443.067
		744	446.324
		745	440.888
		746	375.707
		747	374.876
		748	377.253
		749	462.259
		750	447.554
		751	460.57
		752	401.317
		753	416.956
		754	363.388
		755	342.383
		756	334.502
		757	367.995
		758	332.526
		759	327.758
		760	359.622
		761	404.82
		762	370.396
		763	428.418
		764	462.25
		765	444.378
		766	377.059
		767	367.828
		768	397.341
		769	395.482
		770	412.632
		771	383.559
		772	358.896
		773	360.194
		774	410.602
		775	443.536
		776	408.537
		777	380.707
		778	382.218
		779	396.255
		780	393.308
		781	338.977
		782	311.29
		783	302.281
		784	301.601
		785	305.412
		786	298.996
		787	322.44
		788	335.247
		789	397.818
		790	450.927
		791	441.593
		792	398.528
		793	381.132
		794	389.509
		795	353.055
		796	394.956
		797	414.289
		798	400.866
		799	381.558
		800	380.925
		801	337.125
		802	349.041
		803	398.28
		804	377.009
		805	382.208
		806	369.093
		807	386.169
		808	353.037
		809	410.897
		810	417.681
		811	445.483
		812	424.693
		813	386.683
		814	326.446
		815	318.506
		816	356.406
		817	343.305
		818	332.318
		819	324.561
		820	282.984
		821	216.976
		822	235.627
		823	282.308
		824	285.06
		825	261.333
		826	300.582
		827	318.477
		828	353.008
		829	350.689
		830	370.464
		831	328.26
		832	320.785
		833	327.115
		834	303.454
		835	309.863
		836	376.876
		837	414.607
		838	362.772
		839	308.859
		840	326.497
		841	382.916
		842	403.557
		843	368.064
		844	358.467
		845	377.636
		846	379.221
		847	328.859
		848	305.433
		849	264.931
		850	231.826
		851	245.103
		852	262.586
		853	286.461
		854	265.363
		855	254.171
		856	232.939
		857	234.167
		858	225.549
		859	222.638
		860	238.761
		861	266.095
		862	269.11
		863	254.431
		864	248.198
		865	269.158
		866	266.942
		867	249.538
		868	223.819
		869	221.557
		870	213.597
		871	243.256
		872	232.302
		873	225.607
		874	216.286
		875	265.796
		876	273.026
		877	264.997
		878	247.807
		879	293.598
		880	294.563
		881	257.964
		882	257.472
		883	251.395
		884	237.936
		885	242.402
		886	299.1
		887	283.886
		888	237.444
		889	200.518
		890	189.133
		891	229.916
		892	282.818
		893	276.611
		894	223.31
		895	251.631
		896	259.792
		897	247.263
		898	222.873
		899	250.549
		900	246.517
		901	273.604
		902	282.422
		903	253.683
		904	210.963
		905	200.823
		906	215.91
		907	265.141
		908	252.848
		909	249.608
		910	245.882
		911	264.009
		912	243.729
		913	254.731
		914	268.283
		915	267.442
		916	257.87
		917	266.771
		918	282.797
		919	284.957
		920	252.764
		921	272.385
		922	298.154
		923	302.758
		924	256.044
		925	262.271
		926	281.684
		927	320.747
		928	300.2
		929	273.658
		930	235.557
		931	232.672
		932	245.151
		933	256.645
		934	245.566
		935	239.084
		936	222.597
		937	223.806
		938	234.147
		939	260.089
		940	260.891
		941	247.27
		942	255.218
		943	252.248
		944	288.485
		945	287.033
		946	276.483
		947	235.735
		948	243.351
		949	240.129
		950	238.441
		951	237.724
		952	241.984
		953	230.32
		954	212.144
		955	207.997
		956	244.066
		957	260.829
		958	256.541
		959	229.835
		960	225.631
		961	257.51
		962	279.263
		963	301.671
		964	251.982
		965	240.794
		966	237.274
		967	267.508
		968	261.202
		969	268.736
		970	266.81
		971	257.235
		972	234.579
		973	242.885
		974	261.484
		975	263.975
		976	243.513
		977	229.111
		978	243.581
		979	266.948
		980	293.679
		981	302.878
		982	265.777
		983	225.503
		984	215.799
		985	227.791
		986	222.724
		987	245.545
		988	287.001
		989	273.95
		990	233.784
		991	214.286
		992	225.03
		993	236.64
		994	257.19
		995	229.099
		996	202.613
		997	216.798
		998	236.297
		999	228.132
		999	195.412
