# Supplementary material for: Leishmania protein KMP-11 modulates cholesterol transport and membrane fluidity to facilitate host cell invasion
Source: EMBO Rep. 2024 Oct 31;25(12):5561–98. doi: 10.1038/s44319-024-00302-7 (PMC11624268; doi:10.1038/s44319-024-00302-7)
Supplement: Supplementary file 7 — Source data Fig. 4 [file 44319_2024_302_MOESM7_ESM.zip › Figure 4_SOURCE DATA/Figure 4I.xlsx]

## Sheet: Sheet1
			Figure 4I
			TEM size distribution(nm)
			9.252
			9.346
			12.539
			8.616
			9.935
			4.673
			21.002
			15.888
			10.066
			10.109
			13.019
			12.18
			12.185
			7.116
			10.653
			7.702
			8.349
			11.406
			7.467
			10.28
			10.656
			12.573
			11.408
			8.866
			9.348
			11.409
			12.292
			8.358
			12.15
			17.977
			8.361
			9.622
			13.017
			13.283
			11.215
			7.477
			8.411
			11.822
			9.937
			11.254
			13.381
			7.118
			11.968
			12.292
			8.04
			7.476
			15.214
			7.707
			10.449
			8.359
			11.254
			9.205
			6.269
			8.817
			11.71
			6.542
			7.478
			7.535
			6.608
