# Supplementary material for: Leishmania protein KMP-11 modulates cholesterol transport and membrane fluidity to facilitate host cell invasion
Source: EMBO Rep. 2024 Oct 31;25(12):5561–98. doi: 10.1038/s44319-024-00302-7 (PMC11624268; doi:10.1038/s44319-024-00302-7)
Supplement: Supplementary file 7 — Source data Fig. 4 [file 44319_2024_302_MOESM7_ESM.zip › Figure 4_SOURCE DATA/Figure 4J.xlsx]

## Sheet: Sheet1
		Figure 4J(ii)							Figure 4J(iii)
		Slice	Mean						Multimer	550
		1	4610.54						monomer	20
		2	4503.98
		3	4440.79
		4	4595.5
		5	4559.83
		6	4651.98
		7	4508.98
		8	4509.06
		9	4595.52
		10	4363.65
		11	4469.71
		12	4530.67
		13	4545.17
		14	4462.5
		15	4393.96
		16	4475.52
		17	4369.85
		18	4391.31
		19	4511.92
		20	4498.1
		21	4533.23
		22	4500.71
		23	4500.79
		24	4586.33
		25	4472.21
		26	4398.9
		27	4418.5
		28	4527.27
		29	4371.02
		30	4355.19
		31	4520.17
		32	4401.58
		33	4537.94
		34	4499.88
		35	4419.75
		36	4385.98
		37	4292.19
		38	4521.25
		39	4518.81
		40	4430.02
		41	4466.77
		42	4442.69
		43	4380.71
		44	4535.21
		45	4547.85
		46	4351.1
		47	4493.27
		48	4442.79
		49	4394.96
		50	4371.44
		51	4489.62
		52	4393.52
		53	4260.71
		54	4386.5
		55	4358.35
		56	4349.85
		57	4428.08
		58	4379.1
		59	4400.96
		60	4389.46
		61	4392.12
		62	4402.38
		63	4339.42
		64	4384.19
		65	4398.88
		66	4371.62
		67	4337.79
		68	4321.5
		69	4306.04
		70	4406.52
		71	4330.35
		72	4378.31
		73	4293.58
		74	4309.69
		75	4412.6
		76	4391.77
		77	4339.04
		78	4423.17
		79	4417.23
		80	4483.44
		81	4320.71
		82	4369.23
		83	4446.46
		84	4299.94
		85	4318.12
		86	4356.75
		87	4267.1
		88	4218.33
		89	4260.23
		90	4304.62
		91	4289.12
		92	4340.6
		93	4267.25
		94	4287.04
		95	4161.79
		96	4247.73
		97	4145.69
		98	4214.25
		99	4192.44
		100	4281.85
		101	4216.31
		102	4223.21
		103	4287.54
		104	4320.38
		105	4194.52
		106	4260.21
		107	4246.71
		108	4375.73
		109	4074.4
		110	4313.81
		111	4179.83
		112	4189.92
		113	4194.35
		114	4261.04
		115	4133.23
		116	4199.38
		117	4270.85
		118	4211.04
		119	4238.83
		120	4330.62
		121	4209.92
		122	4328.94
		123	4233.79
		124	4240.58
		125	4405.88
		126	4189.92
		127	4280.6
		128	4266.65
		129	4260.67
		130	4119.98
		131	4405.54
		132	4283.83
		133	4218.25
		134	4147.69
		135	4220.17
		136	4282.15
		137	4142.23
		138	4262.21
		139	4201.56
		140	4261.33
		141	4268.44
		142	4170.62
		143	4181.02
		144	4230.27
		145	4197.5
		146	4280.48
		147	4275.67
		148	4325.65
		149	4323.83
		150	4404.75
		151	4309.6
		152	4305.25
		153	4302.08
		154	4211.31
		155	4435.5
		156	4128.19
		157	4252.25
		158	4254.25
		159	4265.38
		160	4215.08
		161	4190.12
		162	4195.71
		163	4279.12
		164	4180.12
		165	4290.67
		166	4319.92
		167	4250.98
		168	4150.52
		169	4209.71
		170	4231.81
		171	4188.21
		172	4191.12
		173	4202.94
		174	4170.04
		175	4110.81
		176	4230.44
		177	4241.15
		178	4161.1
		179	4143.98
		180	4232.83
		181	4244.42
		182	4244.52
		183	4210.71
		184	4298.35
		185	4277.62
		186	4177.31
		187	4173.96
		188	4112.77
		189	4184.29
		190	4195.38
		191	4225.69
		192	4218.44
		193	4232.56
		194	4167.46
		195	4195.12
		196	4147.69
		197	4160.21
		198	4155.83
		199	4345.6
		200	4205.73
		201	4225.69
		202	4261.62
		203	4164.77
		204	4160.98
		205	4146.38
		206	4207
		207	4084.81
		208	4066.48
		209	4186.25
		210	4183.04
		211	4065.9
		212	4155.04
		213	4132.31
		214	4108.42
		215	4146.75
		216	4149.75
		217	4145.48
		218	4041.1
		219	4151.73
		220	4005.17
		221	3969.94
		222	4186.81
		223	4097.56
		224	4088.52
		225	4020.77
		226	4072.88
		227	4131.54
		228	4141.67
		229	4122.75
		230	4123.69
		231	4123.92
		232	4146.81
		233	4143.25
		234	4039.15
		235	4034.5
		236	3984.96
		237	4094.56
		238	3991.04
		239	4048.06
		240	4059.08
		241	4071.98
		242	4115.98
		243	4156.04
		244	4093.62
		245	4043.35
		246	3987.77
		247	4138.23
		248	4171.48
		249	4048.23
		250	4057.6
		251	4162.15
		252	4176.75
		253	4122.02
		254	4036.69
		255	3961.15
		256	4017.54
		257	4055.94
		258	4104.85
		259	4102.27
		260	4163.15
		261	4102.04
		262	4180.9
		263	4287.42
		264	4136.81
		265	4093.23
		266	4176.9
		267	4096.79
		268	4079.52
		269	4137.69
		270	3989.71
		271	4162.75
		272	4007.69
		273	3999.23
		274	4143.17
		275	4284.17
		276	4066.31
		277	4138.4
		278	4082.15
		279	4062.79
		280	4119.5
		281	4026.71
		282	4060.19
		283	4150.08
		284	4155.54
		285	3968.81
		286	4179.94
		287	4080
		288	4074.58
		289	4071.98
		290	4071.52
		291	4057.83
		292	4144.33
		293	4142.98
		294	4233.5
		295	4134
		296	4140.17
		297	4180.94
		298	4083.92
		299	4195.5
		300	4120.67
		301	4064.85
		302	4163.62
		303	4072.58
		304	4019.31
		305	4178.79
		306	3996.48
		307	3953.65
		308	4131.85
		309	4100.04
		310	4009.4
		311	4010.48
		312	4117.38
		313	4088.88
		314	4082.06
		315	4035.73
		316	3992.15
		317	3970.73
		318	4077
		319	3952
		320	3853.58
		321	3984.92
		322	3960.5
		323	4003.62
		324	4022.73
		325	4001.15
		326	3986.31
		327	3904.35
		328	3872.5
		329	3929.73
		330	3956.65
		331	3962.4
		332	3978.75
		333	3938.88
		334	3834
		335	3984.21
		336	3993.98
		337	4045.96
		338	3843.42
		339	3966.15
		340	3942.27
		341	4008.92
		342	3761.46
		343	3844.65
		344	3997.04
		345	3977.42
		346	3980
		347	3943.15
		348	3968.27
		349	3891.79
		350	3846
		351	3975.75
		352	3972.83
		353	3967.96
		354	3925.4
		355	3862.6
		356	3945
		357	3829.04
		358	3904.85
		359	3890.48
		360	3830.75
		361	4022.52
		362	3842.44
		363	3895.27
		364	3897.81
		365	3995.94
		366	4051.58
		367	3970.08
		368	3840.83
		369	4045.83
		370	3927.15
		371	3921.94
		372	3911.56
		373	3892.06
		374	4019.52
		375	3901
		376	3978.17
		377	3986.6
		378	3888.9
		379	3829.33
		380	3931.9
		381	3933.42
		382	3945.5
		383	3952.29
		384	3971.71
		385	3929.77
		386	3835.58
		387	3844.42
		388	3917.96
		389	3847.54
		390	3764.27
		391	3779.73
		392	3952.77
		393	3810.31
		394	3795.88
		395	3934.48
		396	3818.52
		397	3872
		398	3844.81
		399	3847.27
		400	3875.77
		401	3950.38
		402	3838.19
		403	3879.5
		404	3853.31
		405	3944.04
		406	3806.02
		407	3776.19
		408	3812.56
		409	3813.65
		410	3929.5
		411	3762.33
		412	3827.9
		413	3801.81
		414	3846.42
		415	3943.42
		416	3874.31
		417	3795.04
		418	3742.73
		419	3927.69
		420	3858.19
		421	3921.9
		422	3722.54
		423	3914
		424	3869.06
		425	3807
		426	3902.79
		427	3862.33
		428	3954.19
		429	3903.44
		430	3938.46
		431	3727.75
		432	3971.67
		433	3887.25
		434	3851.12
		435	3864.17
		436	3872.25
		437	3805.5
		438	3800.35
		439	3823.02
		440	3725.58
