# Supplementary material for: Leishmania protein KMP-11 modulates cholesterol transport and membrane fluidity to facilitate host cell invasion
Source: EMBO Rep. 2024 Oct 31;25(12):5561–98. doi: 10.1038/s44319-024-00302-7 (PMC11624268; doi:10.1038/s44319-024-00302-7)
Supplement: Supplementary file 8 — Source data Fig. 5 [file 44319_2024_302_MOESM8_ESM.zip]

Archive with 15 entries (14 files):
- Figure 5_SOURCE DATA/Fig. 5F/
- Figure 5_SOURCE DATA/Fig. 5F/1 blue.jpg (blue).jpg
- Figure 5_SOURCE DATA/Fig. 5F/1 green.jpg (green).jpg
- Figure 5_SOURCE DATA/Fig. 5F/1 magenta.jpg (red).jpg
- Figure 5_SOURCE DATA/Fig. 5F/2 blue.jpg (blue).jpg
- Figure 5_SOURCE DATA/Fig. 5F/2 green.jpg (green).jpg
- Figure 5_SOURCE DATA/Fig. 5F/2 magenta.jpg (red).jpg
- Figure 5_SOURCE DATA/Fig. 5F/Merge Composite.jpg
- Figure 5_SOURCE DATA/Fig. 5F/Merged all Composite.jpg
- Figure 5_SOURCE DATA/Fig. 5F/Thumbs.db
- Figure 5_SOURCE DATA/Figure 5B.xlsx
- Figure 5_SOURCE DATA/Figure 5C.xlsx
- Figure 5_SOURCE DATA/Figure 5D.xlsx
- Figure 5_SOURCE DATA/Figure 5E.xlsx
- Figure 5_SOURCE DATA/Figure 5G.xlsx
