# Supplementary material for: Leishmania protein KMP-11 modulates cholesterol transport and membrane fluidity to facilitate host cell invasion
Source: EMBO Rep. 2024 Oct 31;25(12):5561–98. doi: 10.1038/s44319-024-00302-7 (PMC11624268; doi:10.1038/s44319-024-00302-7)
Supplement: Supplementary file 8 — Source data Fig. 5 [file 44319_2024_302_MOESM8_ESM.zip › Figure 5_SOURCE DATA/Figure 5B.xlsx]

## Sheet: Sheet1
		Figure 5B
		FRET	5uM	20uM	buffer
		1	0	0	4.16464e-06
		2	0.01075	0.01663	0.000105326
		3	0.01812	0.02601	0.000987708
		4	0.00975	0.03279	0.000933625
		5	0.01858	0.02533	0.00213
		6	0.01652	0.02388	0.00302
		7	0.01514	0.03494	0.00382
		8	0.02572	0.02293	0.00292
		9	0.02546	0.04646	0.00349
		10	0.01996	0.04859	0.00337
		11	0.02494	0.03557	0.00543
		12	0.02621	0.04218	0.00468
		13	0.0226	0.04303	0.00416
		14	0.02835	0.05864	0.00505
		15	0.02489	0.05175	0.0029
		16	0.03845	0.05626	0.00418
		17	0.0349	0.06221	0.00468
		18	0.02857	0.07123	0.00456
		19	0.02517	0.0586	0.00593
		20	0.02745	0.06922	0.00495
		21	0.03702	0.06741	0.00679
		22	0.04275	0.07698	0.00573
		23	0.04675	0.0851	0.00507
		24	0.0461	0.0833	0.00612
		25	0.05117	0.07313	0.00686
		26	0.05203	0.07244	0.00597
		27	0.04593	0.08655	0.00578
		28	0.04678	0.07187	0.00683
		29	0.04837	0.08625	0.00626
		30	0.05212	0.07176	0.00771
		31	0.05324	0.07311	0.00674
		32	0.05767	0.08719	0.00686
		33	0.05378	0.08728	0.00699
		34	0.05598	0.09387	0.00766
		35	0.05238	0.09186	0.00701
		36	0.05508	0.09034	0.00768
		37	0.06184	0.08336	0.00703
		38	0.05553	0.1006	0.00653
		39	0.06401	0.08149	0.00557
		40	0.05	0.10181	0.00632
		41	0.05372	0.09788	0.00747
		42	0.06822	0.09923	0.0069
		43	0.06401	0.11284	0.00617
		44	0.06626	0.09984	0.0078
		45	0.06684	0.10616	0.00683
		46	0.06533	0.1024	0.00729
		47	0.06933	0.11117	0.00773
		48	0.0714	0.10309	0.00732
		49	0.05856	0.1109	0.00808
		50	0.06693	0.09915	0.0076
		51	0.0823	0.1027	0.00703
		52	0.07499	0.11126	0.00858
		53	0.08264	0.10408	0.00786
		54	0.06388	0.10423	0.00918
		55	0.0732	0.10803	0.00838
		56	0.08833	0.10163	0.00821
		57	0.06282	0.10938	0.00898
		58	0.0778	0.1008	0.00826
		59	0.0858	0.09868	0.00904
		60	0.08229	0.11156	0.00879
		61	0.0808	0.10215	0.00871
		62	0.08753	0.11343	0.00987
		63	0.09297	0.11098	0.00924
		64	0.07869	0.11957	0.00939
		65	0.08424	0.10787	0.0097
		66	0.09098	0.10982	0.01016
		67	0.08452	0.10041	0.00937
		68	0.09075	0.11792	0.00992
		69	0.08251	0.10616	0.00999
		70	0.08346	0.10758	0.01015
		71	0.08636	0.11781	0.01108
		72	0.10639	0.12254	0.00983
		73	0.08437	0.1238	0.01093
		74	0.09377	0.12094	0.0103
		75	0.10598	0.12721	0.01108
		76	0.09792	0.12765	0.00976
		77	0.10084	0.10817	0.00854
		78	0.09206	0.11471	0.0095
		79	0.10041	0.1084	0.00859
		80	0.09027	0.11803	0.0088
		81	0.10479	0.11778	0.01033
		82	0.10968	0.10586	0.00954
		83	0.09014	0.1143	0.00947
		84	0.10196	0.11355	0.01093
		85	0.10505	0.11327	0.01124
		86	0.11191	0.12471	0.01238
		87	0.1043	0.11238	0.0138
		88	0.10065	0.1141	0.01357
		89	0.10782	0.11684	0.01319
		90	0.10609	0.12364	0.01311
		91	0.09207	0.12584	0.01476
		92	0.1025	0.12302	0.01457
		93	0.10808	0.11357	0.01419
		94	0.10084	0.11188	0.01369
		95	0.10834	0.11932	0.0139
		96	0.11712	0.11971	0.0143
		97	0.10653	0.11916	0.01466
		98	0.10573	0.12195	0.01407
		99	0.10348	0.11575	0.0153
		100	0.10144	0.10346	0.01452
		101	0.09872	0.1038	0.01386
		102	0.0981	0.12677	0.01502
		103	0.09442	0.10993	0.01466
		104	0.09487	0.12087	0.0146
		105	0.10717	0.10733	0.01402
		106	0.1016	0.12009	0.01351
		107	0.10903	0.10755	0.01322
		108	0.08936	0.12462	0.01379
		109	0.08498	0.10272	0.01389
		110	0.09907	0.10153	0.01278
		111	0.09328	0.10614	0.01161
		112	0.09012	0.10543	0.01182
		113	0.10365	0.11099	0.01182
		114	0.09911	0.09874	0.01285
		115	0.09762	0.10627	0.0117
		116	0.0989	0.10197	0.01175
		117	0.099	0.09741	0.01238
		118	0.10331	0.10103	0.01392
		119	0.09408	0.10742	0.01432
		120	0.1	0.10836	0.01342
		121	0.11286	0.11172	0.01265
		122	0.09306	0.10931	0.01048
		123	0.09606	0.10678	0.00978
		124	0.10393	0.10812	0.01058
		125	0.10462	0.11131	0.01023
		126	0.09987	0.10442	0.01018
		127	0.09494	0.10437	0.01137
		128	0.10112	0.11058	0.0112
		129	0.09823	0.10835	0.00902
		130	0.0933	0.09661	0.00925
		131	0.0939	0.10755	0.00743
		132	0.1024	0.10337	0.00634
		133	0.09511	0.1074	0.00668
		134	0.09356	0.11522	0.00599
		135	0.09081	0.10229	0.00585
		136	0.1027	0.10034	0.00535
		137	0.09152	0.10693	0.0046
		138	0.10629	0.11284	0.00319
		139	0.09635	0.11616	0.00143
		140	0.10438	0.11403	0.00127
		141	0.10207	0.12845	0.00161
		142	0.09312	0.11307	0.00108
		143	0.09394	0.11531	0.00112
		144	0.10188	0.11826	0.00107
		145	0.10296	0.12725	0.00242
		146	0.08711	0.12945	0.00396
		147	0.10384	0.12725	0.00327
		148	0.08322	0.11369	0.0038
		149	0.10948	0.12421	0.00252
		150	0.09911	0.11828	0.00237
		151	0.1075	0.11407	0.00238
		152	0.09831	0.11444	0.0041
		153	0.10184	0.12119	0.00305
		154	0.09887	0.12277	0.00297
		155	0.11057	0.10986	0.00274
		156	0.09254	0.10021	0.00272
		157	0.09922	0.10304	0.00248
		158	0.09697	0.10938	0.00222
		159	0.10862	0.0875	0.00268
		160	0.09833	0.10606	0.00251
		161	0.10814	0.10296	0.000899695
		162	0.10354	0.1082	2.27388e-06
		163	0.10713	0.1063	-0.000441026
		164	0.10216	0.08542	-0.000822495
		165	0.10361	0.10241	-0.00157
		166	0.1	0.10668	-0.00152
		167	0.11108	0.09513	-0.00128
		168	0.10291	0.09336	-0.00109
			--	--	--
			--	--	--
			--	--	--
			--	--	--
			--	--	--
			--	--	--
			--	--	--
			--	--	--
			--	--	--
			--	--	--
			--	--	--
			--	--	--
			--	--	--
			--	--	--
			--	--	--
			--	--	--
			--	--	--
			--	--	--
			--	--	--
			--	--	--
			--	--	--
			--	--	--
			--	--	--
			--	--	--
			--	--	--
			--	--	--
			--	--	--
			--	--	--
			--	--	--
			--	--	--
			--	--	--
			--	--	--
			--	--	--
			--	--	--
			--	--	--
			--	--	--
			--	--	--
			--	--	--
			--	--	--
			--	--	--
			--	--	--
			--	--	--
			--	--	--
			--	--	--
			--	--	--
			--	--	--
			--	--	--
			--	--	--
			--	--	--
			--	--	--
			--	--	--
			--	--	--
			--	--	--
			--	--	--
			--	--	--
			--	--	--
			--	--	--
			--	--	--
			--	--	--
			--	--	--
			--	--	--
			--	--	--
			--	--	--
			--	--	--
			--	--	--
			--	--	--
			--	--	--
			--	--	--
			--	--	--
			--	--	--
			--	--	--
			--	--	--
			--	--	--
			--	--	--
			--	--	--
			--	--	--
			--	--	--
			--	--	--
			--	--	--
			--	--	--
			--	--	--
			--	--	--
			--	--	--
			--	--	--
			--	--	--
			--	--	--
			--	--	--
			--	--	--
			--	--	--
			--	--	--
			--	--	--
			--	--	--
			--	--	--
			--	--	--
			--	--	--
			--	--	--
			--	--	--
			--	--	--
			--	--	--
			--	--	--
			--	--	--
			--	--	--
			--	--	--
			--	--	--
			--	--	--
			--	--	--
			--	--	--
			--	--	--
			--	--	--
			--	--	--
			--	--	--
			--	--	--
			--	--	--
			--	--	--
			--	--	--
			--	--	--
			--	--	--
			--	--	--
			--	--	--
			--	--	--
			--	--	--
			--	--	--
			--	--	--
			--	--	--
			--	--	--
			--	--	--
			--	--	--
			--	--	--
			--	--	--
			--	--	--
			--	--	--
			--	--	--
			--	--	--
			--	--	--
			--	--	--
			--	--	--
			--	--	--
			--	--	--
			--	--	--
			--	--	--
			--	--	--
			--	--	--
			--	--	--
			--	--	--
			--	--	--
			--	--	--
			--	--	--
			--	--	--
			--	--	--
			--	--	--
			--	--	--
			--	--	--
			--	--	--
			--	--	--
			--	--	--
			--	--	--
			--	--	--
			--	--	--
			--	--	--
			--	--	--
			--	--	--
			--	--	--
			--	--	--
			--	--	--
			--	--	--
			--	--	--
			--	--	--
			--	--	--
			--	--	--
			--	--	--
			--	--	--
			--	--	--
			--	--	--
			--	--	--
			--	--	--
			--	--	--
			--	--	--
			--	--	--
			--	--	--
			--	--	--
			--	--	--
			--	--	--
			--	--	--
			--	--	--
			--	--	--
			--	--	--
			--	--	--
			--	--	--
			--	--	--
			--	--	--
			--	--	--
			--	--	--
			--	--	--
			--	--	--
			--	--	--
			--	--	--
			--	--	--
			--	--	--
			--	--	--
			--	--	--
			--	--	--
			--	--	--
			--	--	--
			--	--	--
			--	--	--
			--	--	--
			--	--	--
			--	--	--
			--	--	--
			--	--	--
			--	--	--
			--	--	--
			--	--	--
			--	--	--
			--	--	--
			--	--	--
			--	--	--
			--	--	--
			--	--	--
			--	--	--
			--	--	--
			--	--	--
			--	--	--
			--	--	--
			--	--	--
			--	--	--
			--	--	--
			--	--	--
			--	--	--
			--	--	--
			--	--	--
			--	--	--
			--	--	--
			--	--	--
			--	--	--
			--	--	--
			--	--	--
			--	--	--
			--	--	--
			--	--	--
			--	--	--
			--	--	--
			--	--	--
			--	--	--
			--	--	--
			--	--	--
			--	--	--
			--	--	--
			--	--	--
			--	--	--
			--	--	--
			--	--	--
			--	--	--
			--	--	--
			--	--	--
			--	--	--
			--	--	--
			--	--	--
			--	--	--
			--	--	--
			--	--	--
			--	--	--
			--	--	--
			--	--	--
			--	--	--
			--	--	--
			--	--	--
			--	--	--
			--	--	--
			--	--	--
			--	--	--
			--	--	--
			--	--	--
			--	--	--
			--	--	--
			--	--	--
			--	--	--
			--	--	--
			--	--	--
			--	--	--
			--	--	--
			--	--	--
			--	--	--
			--	--	--
			--	--	--
			--	--	--
			--	--	--
			--	--	--
			--	--	--
			--	--	--
			--	--	--
			--	--	--
			--	--	--
			--	--	--
			--	--	--
			--	--	--
			--	--	--
			--	--	--
			--	--	--
			--	--	--
			--	--	--
			--	--	--
			--	--	--
			--	--	--
			--	--	--
			--	--	--
			--	--	--
			--	--	--
			--	--	--
			--	--	--
			--	--	--
			--	--	--
			--	--	--
			--	--	--
			--	--	--
			--	--	--
			--	--	--
			--	--	--
			--	--	--
			--	--	--
			--	--	--
			--	--	--
			--	--	--
			--	--	--
			--	--	--
			--	--	--
			--	--	--
			--	--	--
			--	--	--
			--	--	--
			--	--	--
			--	--	--
			--	--	--
			--	--	--
			--	--	--
			--	--	--
			--	--	--
			--	--	--
			--	--	--
			--	--	--
			--	--	--
			--	--	--
			--	--	--
			--	--	--
			--	--	--
			--	--	--
			--	--	--
			--	--	--
			--	--	--
			--	--	--
			--	--	--
			--	--	--
			--	--	--
			--	--	--
			--	--	--
			--	--	--
			--	--	--
			--	--	--
			--	--	--
			--	--	--
			--	--	--
			--	--	--
			--	--	--
			--	--	--
			--	--	--
			--	--	--
			--	--	--
			--	--	--
			--	--	--
			--	--	--
			--	--	--
			--	--	--
			--	--	--
			--	--	--
			--	--	--
			--	--	--
			--	--	--
			--	--	--
			--	--	--
			--	--	--
			--	--	--
			--	--	--
			--	--	--
			--	--	--
			--	--	--
			--	--	--
			--	--	--
			--	--	--
			--	--	--
			--	--	--
			--	--	--
			--	--	--
			--	--	--
			--	--	--
			--	--	--
			--	--	--
			--	--	--
			--	--	--
			--	--	--
			--	--	--
			--	--	--
			--	--	--
			--	--	--
			--	--	--
			--	--	--
			--	--	--
			--	--	--
			--	--	--
			--	--	--
			--	--	--
			--	--	--
			--	--	--
			--	--	--
			--	--	--
			--	--	--
			--	--	--
			--	--	--
			--	--	--
			--	--	--
			--	--	--
			--	--	--
			--	--	--
			--	--	--
			--	--	--
			--	--	--
			--	--	--
			--	--	--
			--	--	--
			--	--	--
			--	--	--
			--	--	--
			--	--	--
			--	--	--
			--	--	--
			--	--	--
			--	--	--
			--	--	--
			--	--	--
			--	--	--
			--	--	--
			--	--	--
			--	--	--
			--	--	--
			--	--	--
			--	--	--
			--	--	--
			--	--	--
			--	--	--
			--	--	--
			--	--	--
			--	--	--
			--	--	--
			--	--	--
			--	--	--
			--	--	--
			--	--	--
			--	--	--
			--	--	--
			--	--	--
			--	--	--
			--	--	--
			--	--	--
			--	--	--
			--	--	--
			--	--	--
			--	--	--
			--	--	--
			--	--	--
			--	--	--
			--	--	--
			--	--	--
			--	--	--
			--	--	--
			--	--	--
			--	--	--
			--	--	--
			--	--	--
			--	--	--
			--	--	--
			--	--	--
			--	--	--
			--	--	--
			--	--	--
			--	--	--
			--	--	--
			--	--	--
			--	--	--
			--	--	--
			--	--	--
			--	--	--
			--	--	--
			--	--	--
			--	--	--
			--	--	--
			--	--	--
			--	--	--
			--	--	--
			--	--	--
			--	--	--
			--	--	--
			--	--	--
			--	--	--
			--	--	--
			--	--	--
			--	--	--
			--	--	--
			--	--	--
			--	--	--
			--	--	--
			--	--	--
			--	--	--
			--	--	--
			--	--	--
			--	--	--
			--	--	--
			--	--	--
			--	--	--
			--	--	--
			--	--	--
			--	--	--
			--	--	--
			--	--	--
			--	--	--
			--	--	--
			--	--	--
			--	--	--
			--	--	--
			--	--	--
			--	--	--
			--	--	--
			--	--	--
			--	--	--
			--	--	--
			--	--	--
			--	--	--
			--	--	--
			--	--	--
			--	--	--
			--	--	--
			--	--	--
			--	--	--
			--	--	--
			--	--	--
			--	--	--
			--	--	--
			--	--	--
			--	--	--
			--	--	--
			--	--	--
			--	--	--
			--	--	--
			--	--	--
			--	--	--
			--	--	--
			--	--	--
			--	--	--
			--	--	--
			--	--	--
			--	--	--
			--	--	--
			--	--	--
			--	--	--
			--	--	--
			--	--	--
			--	--	--
			--	--	--
			--	--	--
			--	--	--
			--	--	--
			--	--	--
			--	--	--
			--	--	--
			--	--	--
			--	--	--
			--	--	--
			--	--	--
			--	--	--
			--	--	--
			--	--	--
			--	--	--
			--	--	--
			--	--	--
			--	--	--
			--	--	--
			--	--	--
			--	--	--
			--	--	--
			--	--	--
			--	--	--
			--	--	--
			--	--	--
			--	--	--
			--	--	--
			--	--	--
			--	--	--
			--	--	--
			--	--	--
			--	--	--
			--	--	--
			--	--	--
			--	--	--
			--	--	--
			--	--	--
			--	--	--
			--	--	--
			--	--	--
			--	--	--
			--	--	--
			--	--	--
			--	--	--
			--	--	--
			--	--	--
			--	--	--
			--	--	--
			--	--	--
			--	--	--
			--	--	--
			--	--	--
			--	--	--
			--	--	--
			--	--	--
			--	--	--
			--	--	--
			--	--	--
			--	--	--
			--	--	--
			--	--	--
			--	--	--
			--	--	--
			--	--	--
			--	--	--
			--	--	--
			--	--	--
			--	--	--
			--	--	--
			--	--	--
			--	--	--
			--	--	--
			--	--	--
			--	--	--
			--	--	--
			--	--	--
			--	--	--
			--	--	--
			--	--	--
			--	--	--
			--	--	--
			--	--	--
			--	--	--
			--	--	--
			--	--	--
			--	--	--
			--	--	--
			--	--	--
			--	--	--
			--	--	--
			--	--	--
			--	--	--
			--	--	--
			--	--	--
			--	--	--
			--	--	--
			--	--	--
			--	--	--
			--	--	--
			--	--	--
			--	--	--
			--	--	--
			--	--	--
			--	--	--
			--	--	--
			--	--	--
			--	--	--
			--	--	--
			--	--	--
			--	--	--
			--	--	--
			--	--	--
			--	--	--
			--	--	--
			--	--	--
			--	--	--
			--	--	--
			--	--	--
			--	--	--
			--	--	--
			--	--	--
			--	--	--
			--	--	--
			--	--	--
			--	--	--
			--	--	--
			--	--	--
			--	--	--
			--	--	--
			--	--	--
			--	--	--
			--	--	--
			--	--	--
			--	--	--
			--	--	--
			--	--	--
			--	--	--
			--	--	--
			--	--	--
			--	--	--
			--	--	--
			--	--	--
			--	--	--
			--	--	--
			--	--	--
			--	--	--
			--	--	--
			--	--	--
			--	--	--
			--	--	--
			--	--	--
			--	--	--
			--	--	--
			--	--	--
			--	--	--
			--	--	--
			--	--	--
			--	--	--
			--	--	--
			--	--	--
			--	--	--
			--	--	--
			--	--	--
			--	--	--
			--	--	--
			--	--	--
		--	--	--	--
