# Supplementary material for: Leishmania protein KMP-11 modulates cholesterol transport and membrane fluidity to facilitate host cell invasion
Source: EMBO Rep. 2024 Oct 31;25(12):5561–98. doi: 10.1038/s44319-024-00302-7 (PMC11624268; doi:10.1038/s44319-024-00302-7)
Supplement: Supplementary file 8 — Source data Fig. 5 [file 44319_2024_302_MOESM8_ESM.zip › Figure 5_SOURCE DATA/Figure 5D.xlsx]

## Sheet: Sheet1
			Figure 5D
			Time (sec)	5uM	20uM
			899	--	--
			Clipboard (D1 310:490 : [0-898])	--	--
			X	--	--
			1	2.8415e-06	-3.9397e-06
			2	0.01154	0.01779
			3	0.01945	0.02781
			4	0.01046	0.03506
			5	0.01994	0.02709
			6	0.01773	0.02553
			7	0.01625	0.03736
			8	0.02761	0.02453
			9	0.02733	0.04968
			10	0.02142	0.05196
			11	0.02677	0.03804
			12	0.02813	0.04511
			13	0.02426	0.04602
			14	0.03042	0.06271
			15	0.02671	0.05534
			16	0.04127	0.06017
			17	0.03745	0.06653
			18	0.03066	0.07618
			19	0.02701	0.06267
			20	0.02947	0.07403
			21	0.03973	0.07209
			22	0.04588	0.08233
			23	0.05017	0.09101
			24	0.04947	0.08909
			25	0.05492	0.07821
			26	0.05584	0.07747
			27	0.04929	0.09257
			28	0.05021	0.07686
			29	0.05191	0.09225
			30	0.05594	0.07675
			31	0.05714	0.07819
			32	0.06189	0.09325
			33	0.05772	0.09335
			34	0.06007	0.1004
			35	0.05622	0.09825
			36	0.05912	0.09662
			37	0.06636	0.08915
			38	0.05959	0.1076
			39	0.0687	0.08716
			40	0.05366	0.10889
			41	0.05766	0.10469
			42	0.07321	0.10613
			43	0.0687	0.12068
			44	0.07112	0.10678
			45	0.07173	0.11354
			46	0.07012	0.10951
			47	0.07441	0.1189
			48	0.07663	0.11025
			49	0.06285	0.11861
			50	0.07183	0.10604
			51	0.08833	0.10984
			52	0.08048	0.11899
			53	0.08869	0.11132
			54	0.06856	0.11147
			55	0.07856	0.11554
			56	0.0948	0.1087
			57	0.06742	0.11698
			58	0.0835	0.1078
			59	0.09208	0.10554
			60	0.08831	0.11932
			61	0.08671	0.10925
			62	0.09394	0.12131
			63	0.09977	0.11869
			64	0.08446	0.12788
			65	0.09041	0.11536
			66	0.09764	0.11745
			67	0.09071	0.10739
			68	0.0974	0.12612
			69	0.08855	0.11354
			70	0.08957	0.11506
			71	0.09268	0.126
			72	0.11417	0.13106
			73	0.09055	0.13241
			74	0.10063	0.12935
			75	0.11373	0.13605
			76	0.10509	0.13653
			77	0.10822	0.11569
			78	0.09879	0.12268
			79	0.10776	0.11593
			80	0.09688	0.12623
			81	0.11246	0.12597
			82	0.11771	0.11322
			83	0.09674	0.12224
			84	0.10942	0.12144
			85	0.11273	0.12114
			86	0.12011	0.13338
			87	0.11194	0.12019
			88	0.10802	0.12203
			89	0.11571	0.12496
			90	0.11385	0.13224
			91	0.09881	0.13459
			92	0.11	0.13157
			93	0.11599	0.12146
			94	0.10822	0.11966
			95	0.11627	0.12762
			96	0.1257	0.12804
			97	0.11433	0.12745
			98	0.11347	0.13043
			99	0.11106	0.1238
			100	0.10886	0.11065
			101	0.10594	0.11101
			102	0.10529	0.13558
			103	0.10133	0.11757
			104	0.10181	0.12927
			105	0.11501	0.11479
			106	0.10904	0.12844
			107	0.11701	0.11502
			108	0.0959	0.13328
			109	0.09121	0.10986
			110	0.10632	0.10858
			111	0.10011	0.11352
			112	0.09672	0.11276
			113	0.11124	0.11871
			114	0.10636	0.1056
			115	0.10477	0.11366
			116	0.10614	0.10906
			117	0.10624	0.10418
			118	0.11088	0.10805
			119	0.10097	0.11489
			120	0.10732	0.1159
			121	0.12112	0.11949
			122	0.09987	0.1169
			123	0.10309	0.11421
			124	0.11154	0.11563
			125	0.11228	0.11905
			126	0.10718	0.11168
			127	0.10189	0.11162
			128	0.10852	0.11827
			129	0.10542	0.11588
			130	0.10013	0.10332
			131	0.10077	0.11502
			132	0.1099	0.11056
			133	0.10207	0.11487
			134	0.10041	0.12323
			135	0.09746	0.1094
			136	0.11022	0.10731
			137	0.09822	0.11436
			138	0.11407	0.12068
			139	0.10341	0.12424
			140	0.11202	0.12196
			141	0.10954	0.13738
			142	0.09993	0.12093
			143	0.10081	0.12332
			144	0.10934	0.12648
			145	0.1105	0.13609
			146	0.09348	0.13845
			147	0.11144	0.13609
			148	0.08931	0.1216
			149	0.11749	0.13284
			150	0.10636	0.1265
			151	0.11537	0.122
			152	0.1055	0.12239
			153	0.1093	0.12961
			154	0.1061	0.1313
			155	0.11867	0.11749
			156	0.09931	0.10718
			157	0.10648	0.1102
			158	0.10407	0.11698
			159	0.11657	0.09358
			160	0.10552	0.11343
			161	0.11605	0.11012
			162	0.11112	0.11573
			163	0.11497	0.11369
			164	0.10964	0.09135
			165	0.1112	0.10953
			166	0.10732	0.11409
			167	0.11921	0.10174
			168	0.11044	0.09984
			169	0.11445	0.11248
			170	0.12058	0.11088
			171	0.11443	0.11447
			--	--	--
			--	--	--
			--	--	--
			--	--	--
			--	--	--
			--	--	--
			--	--	--
			--	--	--
			--	--	--
			--	--	--
			--	--	--
			--	--	--
			--	--	--
			--	--	--
			--	--	--
			--	--	--
			--	--	--
			--	--	--
			--	--	--
			--	--	--
			--	--	--
			--	--	--
			--	--	--
			--	--	--
			--	--	--
			--	--	--
			--	--	--
			--	--	--
			--	--	--
			--	--	--
			--	--	--
			--	--	--
			--	--	--
			--	--	--
			--	--	--
			--	--	--
			--	--	--
			--	--	--
			--	--	--
			--	--	--
			--	--	--
			--	--	--
			--	--	--
			--	--	--
			--	--	--
			--	--	--
			--	--	--
			--	--	--
			--	--	--
			--	--	--
			--	--	--
			--	--	--
			--	--	--
			--	--	--
			--	--	--
			--	--	--
			--	--	--
			--	--	--
			--	--	--
			--	--	--
			--	--	--
			--	--	--
			--	--	--
			--	--	--
			--	--	--
			--	--	--
			--	--	--
			--	--	--
			--	--	--
			--	--	--
			--	--	--
			--	--	--
			--	--	--
			--	--	--
			--	--	--
			--	--	--
			--	--	--
			--	--	--
			--	--	--
			--	--	--
			--	--	--
			--	--	--
			--	--	--
			--	--	--
			--	--	--
			--	--	--
			--	--	--
			--	--	--
			--	--	--
			--	--	--
			--	--	--
			--	--	--
			--	--	--
			--	--	--
			--	--	--
			--	--	--
			--	--	--
			--	--	--
			--	--	--
			--	--	--
			--	--	--
			--	--	--
			--	--	--
			--	--	--
			--	--	--
			--	--	--
			--	--	--
			--	--	--
			--	--	--
			--	--	--
			--	--	--
			--	--	--
			--	--	--
			--	--	--
			--	--	--
			--	--	--
			--	--	--
			--	--	--
			--	--	--
			--	--	--
			--	--	--
			--	--	--
			--	--	--
			--	--	--
			--	--	--
			--	--	--
			--	--	--
			--	--	--
			--	--	--
			--	--	--
			--	--	--
			--	--	--
			--	--	--
			--	--	--
			--	--	--
			--	--	--
			--	--	--
			--	--	--
			--	--	--
			--	--	--
			--	--	--
			--	--	--
			--	--	--
			--	--	--
			--	--	--
			--	--	--
			--	--	--
			--	--	--
			--	--	--
			--	--	--
			--	--	--
			--	--	--
			--	--	--
			--	--	--
			--	--	--
			--	--	--
			--	--	--
			--	--	--
			--	--	--
			--	--	--
			--	--	--
			--	--	--
			--	--	--
			--	--	--
			--	--	--
			--	--	--
			--	--	--
			--	--	--
			--	--	--
			--	--	--
			--	--	--
			--	--	--
			--	--	--
			--	--	--
			--	--	--
			--	--	--
			--	--	--
			--	--	--
			--	--	--
			--	--	--
			--	--	--
			--	--	--
			--	--	--
			--	--	--
			--	--	--
			--	--	--
			--	--	--
			--	--	--
			--	--	--
			--	--	--
			--	--	--
			--	--	--
			--	--	--
			--	--	--
			--	--	--
			--	--	--
			--	--	--
			--	--	--
			--	--	--
			--	--	--
			--	--	--
			--	--	--
			--	--	--
			--	--	--
			--	--	--
			--	--	--
			--	--	--
			--	--	--
			--	--	--
			--	--	--
			--	--	--
			--	--	--
			--	--	--
			--	--	--
			--	--	--
			--	--	--
			--	--	--
			--	--	--
			--	--	--
			--	--	--
			--	--	--
			--	--	--
			--	--	--
			--	--	--
			--	--	--
			--	--	--
			--	--	--
			--	--	--
			--	--	--
			--	--	--
			--	--	--
			--	--	--
			--	--	--
			--	--	--
			--	--	--
			--	--	--
			--	--	--
			--	--	--
			--	--	--
			--	--	--
			--	--	--
			--	--	--
			--	--	--
			--	--	--
			--	--	--
			--	--	--
			--	--	--
			--	--	--
			--	--	--
			--	--	--
			--	--	--
			--	--	--
			--	--	--
			--	--	--
			--	--	--
			--	--	--
			--	--	--
			--	--	--
			--	--	--
			--	--	--
			--	--	--
			--	--	--
			--	--	--
			--	--	--
			--	--	--
			--	--	--
			--	--	--
			--	--	--
			--	--	--
			--	--	--
			--	--	--
			--	--	--
			--	--	--
			--	--	--
			--	--	--
			--	--	--
			--	--	--
			--	--	--
			--	--	--
			--	--	--
			--	--	--
			--	--	--
			--	--	--
			--	--	--
			--	--	--
			--	--	--
			--	--	--
			--	--	--
			--	--	--
			--	--	--
			--	--	--
			--	--	--
			--	--	--
			--	--	--
			--	--	--
			--	--	--
			--	--	--
			--	--	--
			--	--	--
			--	--	--
			--	--	--
			--	--	--
			--	--	--
			--	--	--
			--	--	--
			--	--	--
			--	--	--
			--	--	--
			--	--	--
			--	--	--
			--	--	--
			--	--	--
			--	--	--
			--	--	--
			--	--	--
			--	--	--
			--	--	--
			--	--	--
			--	--	--
			--	--	--
			--	--	--
			--	--	--
			--	--	--
			--	--	--
			--	--	--
			--	--	--
			--	--	--
			--	--	--
			--	--	--
			--	--	--
			--	--	--
			--	--	--
			--	--	--
			--	--	--
			--	--	--
			--	--	--
			--	--	--
			--	--	--
			--	--	--
			--	--	--
			--	--	--
			--	--	--
			--	--	--
			--	--	--
			--	--	--
			--	--	--
			--	--	--
			--	--	--
			--	--	--
			--	--	--
			--	--	--
			--	--	--
			--	--	--
			--	--	--
			--	--	--
			--	--	--
			--	--	--
			--	--	--
			--	--	--
			--	--	--
			--	--	--
			--	--	--
			--	--	--
			--	--	--
			--	--	--
			--	--	--
			--	--	--
			--	--	--
			--	--	--
			--	--	--
			--	--	--
			--	--	--
			--	--	--
			--	--	--
			--	--	--
			--	--	--
			--	--	--
			--	--	--
			--	--	--
			--	--	--
			--	--	--
			--	--	--
			--	--	--
			--	--	--
			--	--	--
			--	--	--
			--	--	--
			--	--	--
			--	--	--
			--	--	--
			--	--	--
			--	--	--
			--	--	--
			--	--	--
			--	--	--
			--	--	--
			--	--	--
			--	--	--
			--	--	--
			--	--	--
			--	--	--
			--	--	--
			--	--	--
			--	--	--
			--	--	--
			--	--	--
			--	--	--
			--	--	--
			--	--	--
			--	--	--
			--	--	--
			--	--	--
			--	--	--
			--	--	--
			--	--	--
			--	--	--
			--	--	--
			--	--	--
			--	--	--
			--	--	--
			--	--	--
			--	--	--
			--	--	--
			--	--	--
			--	--	--
			--	--	--
			--	--	--
			--	--	--
			--	--	--
			--	--	--
			--	--	--
			--	--	--
			--	--	--
			--	--	--
			--	--	--
			--	--	--
			--	--	--
			--	--	--
			--	--	--
			--	--	--
			--	--	--
			--	--	--
			--	--	--
			--	--	--
			--	--	--
			--	--	--
			--	--	--
			--	--	--
			--	--	--
			--	--	--
			--	--	--
			--	--	--
			--	--	--
			--	--	--
			--	--	--
			--	--	--
			--	--	--
			--	--	--
			--	--	--
			--	--	--
			--	--	--
			--	--	--
			--	--	--
			--	--	--
			--	--	--
			--	--	--
			--	--	--
			--	--	--
			--	--	--
			--	--	--
			--	--	--
			--	--	--
			--	--	--
			--	--	--
			--	--	--
			--	--	--
			--	--	--
			--	--	--
			--	--	--
			--	--	--
			--	--	--
			--	--	--
			--	--	--
			--	--	--
			--	--	--
			--	--	--
			--	--	--
			--	--	--
			--	--	--
			--	--	--
			--	--	--
			--	--	--
			--	--	--
			--	--	--
			--	--	--
			--	--	--
			--	--	--
			--	--	--
			--	--	--
			--	--	--
			--	--	--
			--	--	--
			--	--	--
			--	--	--
			--	--	--
			--	--	--
			--	--	--
			--	--	--
			--	--	--
			--	--	--
			--	--	--
			--	--	--
			--	--	--
			--	--	--
			--	--	--
			--	--	--
			--	--	--
			--	--	--
			--	--	--
			--	--	--
			--	--	--
			--	--	--
			--	--	--
			--	--	--
			--	--	--
			--	--	--
			--	--	--
			--	--	--
			--	--	--
			--	--	--
			--	--	--
			--	--	--
			--	--	--
			--	--	--
			--	--	--
			--	--	--
			--	--	--
			--	--	--
			--	--	--
			--	--	--
			--	--	--
			--	--	--
			--	--	--
			--	--	--
			--	--	--
			--	--	--
			--	--	--
			--	--	--
			--	--	--
			--	--	--
			--	--	--
			--	--	--
			--	--	--
			--	--	--
			--	--	--
			--	--	--
			--	--	--
			--	--	--
			--	--	--
			--	--	--
			--	--	--
			--	--	--
			--	--	--
			--	--	--
			--	--	--
			--	--	--
			--	--	--
			--	--	--
			--	--	--
			--	--	--
			--	--	--
			--	--	--
			--	--	--
			--	--	--
			--	--	--
			--	--	--
			--	--	--
			--	--	--
			--	--	--
			--	--	--
			--	--	--
			--	--	--
			--	--	--
			--	--	--
			--	--	--
			--	--	--
			--	--	--
			--	--	--
			--	--	--
			--	--	--
			--	--	--
			--	--	--
			--	--	--
			--	--	--
			--	--	--
			--	--	--
			--	--	--
			--	--	--
			--	--	--
			--	--	--
			--	--	--
			--	--	--
			--	--	--
			--	--	--
			--	--	--
			--	--	--
			--	--	--
			--	--	--
			--	--	--
			--	--	--
			--	--	--
			--	--	--
			--	--	--
			--	--	--
			--	--	--
			--	--	--
			--	--	--
			--	--	--
			--	--	--
			--	--	--
			--	--	--
			--	--	--
			--	--	--
			--	--	--
			--	--	--
			--	--	--
			--	--	--
			--	--	--
			--	--	--
			--	--	--
			--	--	--
			--	--	--
			--	--	--
			--	--	--
			--	--	--
			--	--	--
			--	--	--
			--	--	--
			--	--	--
			--	--	--
			--	--	--
			--	--	--
			--	--	--
			--	--	--
			--	--	--
			--	--	--
			--	--	--
			--	--	--
			--	--	--
			--	--	--
			--	--	--
			--	--	--
			--	--	--
			--	--	--
			--	--	--
			--	--	--
			--	--	--
			--	--	--
			--	--	--
			--	--	--
			--	--	--
			--	--	--
			--	--	--
			--	--	--
			--	--	--
			--	--	--
			--	--	--
			--	--	--
			--	--	--
			--	--	--
			--	--	--
			--	--	--
			--	--	--
			--	--	--
			--	--	--
			--	--	--
			--	--	--
			--	--	--
			--	--	--
			--	--	--
			--	--	--
			--	--	--
			--	--	--
			--	--	--
			--	--	--
			--	--	--
			--	--	--
			--	--	--
			--	--	--
			--	--	--
			--	--	--
			--	--	--
			--	--	--
			--	--	--
			--	--	--
			--	--	--
			--	--	--
			--	--	--
			--	--	--
			--	--	--
			--	--	--
			--	--	--
			--	--	--
			--	--	--
			--	--	--
			--	--	--
			--	--	--
			--	--	--
			--	--	--
			--	--	--
			--	--	--
			--	--	--
			--	--	--
			--	--	--
			--	--	--
			--	--	--
			--	--	--
			--	--	--
			--	--	--
			--	--	--
			--	--	--
			--	--	--
			--	--	--
			--	--	--
			--	--	--
			--	--	--
			--	--	--
			--	--	--
			--	--	--
			--	--	--
