# Supplementary material for: Leishmania protein KMP-11 modulates cholesterol transport and membrane fluidity to facilitate host cell invasion
Source: EMBO Rep. 2024 Oct 31;25(12):5561–98. doi: 10.1038/s44319-024-00302-7 (PMC11624268; doi:10.1038/s44319-024-00302-7)
Supplement: Supplementary file 8 — Source data Fig. 5 [file 44319_2024_302_MOESM8_ESM.zip › Figure 5_SOURCE DATA/Figure 5E.xlsx]

## Sheet: Sheet1
				Figure 5E
				Transfer rates
				5 μM r KMP-11	20 μM r-KMP-11
				0.03	0.15
				0.038	0.148
				0.042	0.16
