# Supplementary material for: Leishmania protein KMP-11 modulates cholesterol transport and membrane fluidity to facilitate host cell invasion
Source: EMBO Rep. 2024 Oct 31;25(12):5561–98. doi: 10.1038/s44319-024-00302-7 (PMC11624268; doi:10.1038/s44319-024-00302-7)
Supplement: Supplementary file 8 — Source data Fig. 5 [file 44319_2024_302_MOESM8_ESM.zip › Figure 5_SOURCE DATA/Figure 5G.xlsx]

## Sheet: Sheet1
										line profile
				Figure 5G(i)						Figure 5G(ii)									Figure 5G(iii)
		Macrophage before infection	macrophage after infection	LD after infection
		30.909	8.622	15.444					Distance	Mf(Before inf)	Mf(After infection)							distance	NBD cholesterol in LD	KMP-11
		40.304	8.605	15.966					0	16	11							0	6	6
		31.377	8.307	15.862					0.05049	25	14.3333							0.05049	6	6
		29.417	7.148	17.324					0.10101	20.6667	9.6667							0.10101	6	6
		43.664	9.984	17.753					0.1515	17.3333	10.6667							0.1515	6	6
		23.531	8.9	12.794					0.20199	12.3333	9.6667							0.20199	6	6
		30.711	8.359	15.23					0.25251	23	9.3333							0.25251	6	6
		43.152	8.763	16.834					0.303	25.3333	12							0.303	6	6
		36.208	7.689	13.309					0.35349	24.3333	9.6667							0.35349	6	6
		25.176	8.277	12.754					0.40401	23.6667	9							0.40401	6	6
		26.387	6.954	16.734					0.4545	13.6667	9.6667							0.4545	6	6
		33.281	7.771	12.284					0.50499	11	9							0.50499	6	6
		47.617	9.244	16.67					0.55551	18	9.6667							0.55551	6	6
		31.911	7.688	11.862					0.606	14.6667	14.3333							0.606	6	6
		15.988	8.131	18.205					0.65649	15	11.3333							0.65649	6	6
		26.694	6.75						0.70701	22	10.6667							0.70701	6	6
		50.146	10.61						0.7575	26.3333	14.3333							0.7575	6	6
		22.656	8.775						0.80799	29.3333	10.6667							0.80799	6	6
		35.249	8.75						0.85851	20.6667	8.3333							0.85851	6	6
		39.74	9.366						0.909	35.3333	9							0.909	6	6
		26.745	6.381						0.95949	34.6667	12							0.95949	6	6
		36.552	6.278						1.01001	40.3333	10.3333							1.01001	6	6
		43.458	6.226						1.0605	41	8							1.0605	6	6
		53.291	6.704						1.11099	41.6667	11.3333							1.11099	6	6
		38.757	9.333						1.16151	49	12.6667							1.16151	6.1753	6.3333
			7.493						1.212	51.6667	11.6667							1.212	6.5052	6.5017
			6.726						1.26249	47.6667	10							1.26249	5.9897	7
									1.31301	51.6667	12							1.31301	6	6.488
									1.3635	48.3333	12.6667							1.3635	6	6.6667
									1.41399	41.6667	11.3333							1.41399	5.8591	6.6667
									1.46451	49	10.3333							1.46451	6.268	6.8007
									1.515	43.3333	9.6667							1.515	6.89	6.4605
									1.56549	37.3333	11.3333							1.56549	8.1581	6.5464
									1.61601	44	10.3333							1.61601	8.9794	6.6667
									1.6665	40.3333	10							1.6665	7.8522	7.5464
									1.71699	42.6667	11							1.71699	9.5292	15.3333
									1.76751	48.6667	8.6667							1.76751	13.5189	22
									1.818	47.3333	7.6667							1.818	15.3436	26.7526
									1.86849	47.6667	9.3333							1.86849	18.6495	29.079
									1.91901	34.3333	10.3333							1.91901	25.7457	33.6667
									1.9695	29	10.6667							1.9695	29.0206	38.9931
									2.01999	42.6667	7.3333							2.01999	25.0687	45.3265
									2.07051	23	7.3333							2.07051	29.5498	44.0309
									2.121	33.6667	7.3333							2.121	27.543	38.7801
									2.17149	37	9.3333							2.17149	38.8007	35.4845
									2.22201	40.3333	15							2.22201	35.0619	31.1237
									2.2725	39.6667	15.6667							2.2725	32.9313	20.5258
									2.32299	39.3333	12.3333							2.32299	39.0034	24.7526
									2.37351	38.6667	13							2.37351	46.189	34.6873
									2.424	40	14.6667							2.424	46.6151	56.0137
									2.47449	42.3333	11							2.47449	43.9622	79.8076
									2.52501	47.3333	8							2.52501	41	102.254
									2.5755	45.6667	7.3333							2.5755	42.2715	105.323
									2.62599	48	8							2.62599	48.2474	99.6907
									2.67651	58	7.3333							2.67651	51.1512	82.2234
									2.727	63.6667	7.3333							2.727	49.1787	57.2405
									2.77749	70.3333	6.6667							2.77749	33.2887	47.2234
									2.82801	60.3333	6.6667							2.82801	29.7938	42
									2.8785	63	6							2.8785	27.3505	35.6082
									2.92899	58	6							2.92899	22.921	31.2749
									2.97951	53.6667	6							2.97951	20.4948	29.5945
									3.03	56.3333	6							3.03	20.1065	18.7457
									3.08049	55	6.6667							3.08049	14.8694	10.6667
									3.13101	50	6.3333							3.13101	12.1134	7.2784
									3.1815	47.3333	6.3333							3.1815	8.0653	6.732
									3.23199	46	6							3.23199	6.6667	7
									3.28251	47.6667	6							3.28251	6.6667	6.3333
									3.333	40.6667	6.3333							3.333	6.7869	6
									3.38349	44.3333	6.3333							3.38349	6.3333	6
									3.43401	55	6.3333							3.43401	6.3333	6.3333
									3.4845	54	8.3333							3.4845	6	6
									3.53499	59	20.6667							3.53499	6	6
									3.58551	58	8.3333							3.58551	6	6
									3.636	56.3333	6.3333							3.636	6	6
									3.68649	63	6							3.68649	6	6
									3.73701	58	6.3333							3.73701	6	6
									3.7875	64.6667	6							3.7875	6	6
									3.83799	61.6667	6							3.83799	6	6
									3.88851	65	6							3.88851	6	6
									3.939	52.3333	6							3.939	6	6
									3.98949	59.6667	6							3.98949	6	6
									4.04001	65.3333	6.3333							4.04001	6	6
									4.0905	50.3333	6.3333							4.0905	6	6
									4.14099	50	6							4.14099	6	6
									4.19151	52	6							4.19151	7.0962	6
									4.242	57	6.3333							4.242	8.0893	6
									4.29249	61	6							4.29249	7.7491	6
									4.34301	55.3333	6							4.34301	7	6
									4.3935	51.6667	6							4.3935	7.9897	6
									4.44399	52	6							4.44399	8.1478	6
									4.49451	57	6							4.49451	7.7182	6
									4.545	55.6667	6							4.545	7.6701	6
									4.59549	55.6667	6							4.59549	8.4158	6
									4.64601	56.3333	6							4.64601	9.6082	6
									4.6965	59.6667	6							4.6965	9.5258	6
									4.74699	56.6667	6							4.74699	9.7698	6.0206
									4.79751	57.3333	6							4.79751	12.3333	7.0275
									4.848	57.6667	6							4.848	11.6598	14.9863
									4.89849	55	6								10.6667	21.3333
									4.94901	55	6
									4.9995	56	6
									5.04999	62	6
									5.10051	62.3333	6
									5.151	59.3333	6
									5.20149	60.6667	6
									5.25201	62.6667	6
									5.3025	58.3333	6
									5.35299	59.6667	6.3333
									5.40351	58.6667	6
									5.454	58.3333	6
									5.50449	51	6
									5.55501	53.6667	6
									5.6055	52.3333	6.6667
									5.65599	51	6.6667
									5.70651	50.6667	7
									5.757	43.3333	7
									5.80749	50.3333	7
									5.85801	64.3333	6
									5.9085	42	6
									5.95899	37.6667	6
									6.00951	30	6
									6.06	39.3333	6.6667
									6.11049	47.6667	7.6667
									6.16101	31.3333	7.3333
									6.2115	34	7.3333
									6.26199	23.3333	8.3333
									6.31251	41	7.3333
									6.363	45.3333	8
									6.41349	44	8.3333
									6.46401	55	9
									6.5145	61.6667	10.6667
									6.56499	54.3333	10.3333
									6.61551	50.3333	8.6667
									6.666	36.6667	10
									6.71649	46.3333	10.6667
									6.76701	37.6667	11
									6.8175	44.3333	15
									6.86799	50.3333	7.6667
									6.91851	53	10.6667
									6.969	33	9.3333
									7.01949	25.6667	8.6667
									7.07001	19	10
									7.1205	21.3333	11.3333
									7.17099	35	9.6667
									7.22151	26.3333	11.3333
									7.272	26.6667	14.6667
									7.32249	31	14
									7.37301	31.3333	15.6667
									7.4235	33	11.3333
									7.47399	35	8.6667
									7.52451	45.6667	11.3333
									7.575	43.3333	9.3333
									7.62549	44.3333	8.3333
									7.67601	50	10
									7.7265	35.3333	7.3333
									7.77699	38.3333	7
									7.82751	35.3333	6
									7.878	28.6667	6.3333
									7.92849	29.6667	6.6667
									7.97901	26	7
									8.0295	23	7.3333
									8.07999	23.3333	8
									8.13051	21.3333	8.6667
									8.181	22.3333	7.6667
									8.23149	25.3333	7.3333
									8.28201	23	7.6667
									8.3325	15.6667	10
									8.38299	20.6667	10
									8.43351	19.6667	9.6667
									8.484	18.6667	7.3333
									8.53449	25.3333	6.6667
									8.58501	23.3333	9.3333
									8.6355	19.6667	14
									8.68599	26.6667	14.3333
									8.73651	31	13.3333
									8.787	28.3333	8.6667
									8.83749	28.6667	9.6667
									8.88801	28	9.6667
									8.9385	24.6667	7
									8.98899	32.3333	7.6667
									9.03951	21.6667	8.3333
									9.09	26.6667	8.3333
									9.14049	22	7.3333
									9.19101	32.3333	7
									9.2415	27.3333	7.3333
									9.29199	37.3333	8
									9.34251	19.6667	6
									9.393	28	6
									9.44349	18.3333	6.6667
									9.49401	20	6.6667
									9.5445	22.3333	6.6667
									9.59499	24	6.6667
									9.64551	35	6.6667
									9.696	17.3333	6.6667
									9.74649	15.6667	7.3333
									9.79701	16	7.3333
									9.8475	21	7.3333
									9.89799	10.3333	7.3333
									9.94851	10.3333	7.6667
									9.999	10	7.3333
