# Supplementary material for: Leishmania protein KMP-11 modulates cholesterol transport and membrane fluidity to facilitate host cell invasion
Source: EMBO Rep. 2024 Oct 31;25(12):5561–98. doi: 10.1038/s44319-024-00302-7 (PMC11624268; doi:10.1038/s44319-024-00302-7)
Supplement: Supplementary file 9 — Source data Fig. 6 [file 44319_2024_302_MOESM9_ESM.zip]

Archive with 10 entries (9 files):
- Figure 6_SOURCE DATA/Fig. 6B.tif
- Figure 6_SOURCE DATA/Fig.6D.tif
- Figure 6_SOURCE DATA/Figure 6A/
- Figure 6_SOURCE DATA/Figure 6A/1 (blue).jpg
- Figure 6_SOURCE DATA/Figure 6A/1 (green).jpg
- Figure 6_SOURCE DATA/Figure 6A/1 (red).jpg
- Figure 6_SOURCE DATA/Figure 6A/F blue green grayComposite.jpg
- Figure 6_SOURCE DATA/Figure 6A/Thumbs.db
- Figure 6_SOURCE DATA/Figure 6C.xlsx
- Figure 6_SOURCE DATA/Figure 6E.xlsx
