# Supplementary material for: Leishmania protein KMP-11 modulates cholesterol transport and membrane fluidity to facilitate host cell invasion
Source: EMBO Rep. 2024 Oct 31;25(12):5561–98. doi: 10.1038/s44319-024-00302-7 (PMC11624268; doi:10.1038/s44319-024-00302-7)
Supplement: Supplementary file 9 — Source data Fig. 6 [file 44319_2024_302_MOESM9_ESM.zip › Figure 6_SOURCE DATA/Figure 6C.xlsx]

## Sheet: Sheet1
					Figure 6C
			time (min)	4	8	12	20	24
			MFI	28.508	36.937	33.58	30.897	32.963
