# Supplementary material for: Leishmania protein KMP-11 modulates cholesterol transport and membrane fluidity to facilitate host cell invasion
Source: EMBO Rep. 2024 Oct 31;25(12):5561–98. doi: 10.1038/s44319-024-00302-7 (PMC11624268; doi:10.1038/s44319-024-00302-7)
Supplement: Supplementary file 9 — Source data Fig. 6 [file 44319_2024_302_MOESM9_ESM.zip › Figure 6_SOURCE DATA/Figure 6E.xlsx]

## Sheet: Sheet1
				Figure 6E
					spot 2	spot 1	spot 3
				Slice	Mean	Mean	Mean
				1	11123.9	10450.7	6654.66
				2	10948.3	10267.6	6541.34
				3	10885.8	10173.6	6820.16
				4	10940.1	10382.6	6646.09
				5	11039.9	10319.5	6713.77
				6	10947.9	10190	6620.55
				7	10972.5	10219.1	6473
				8	11302.5	11124.1	6550.68
				9	11178.1	11104.3	6613.32
				10	11103.5	11041.5	6609.32
				11	11196.8	11121.9	6611.09
				12	11099.2	11302.8	6514.14
				13	11039.3	11157.1	6655.68
				14	10911.9	11237.9	6676.25
				15	11036	11179.5	6684.8
				16	11059.6	11111.8	6568.09
				17	11169.4	11185.2	6640.05
				18	11194.4	11188.9	6423.07
				19	11027.3	10645.6	6613.14
				20	11186.2	10664.5	6549.5
				21	10865	11019.1	6564.59
				22	11109.8	11205.7	6480.73
				23	10823.9	10962.1	6653.02
				24	10911.4	10843.2	6587.02
				25	11300.7	10986.4	6519.09
				26	10896.2	10678.3	6600.8
				27	11022.7	10287.9	6598.32
				28	11082.6	10640.2	6542.23
				29	11146.6	11036.9	6612.68
				30	11063.3	10774.1	6673.77
				31	10979.8	10851.5	6557.64
				32	11032.8	10799.8	6612.45
				33	11187	11215.7	6416.07
				34	10992.5	10870.4	6603.8
				35	11058.5	10436.3	6305.89
				36	11035.5	10908.2	6407.82
				37	10988.8	10898.1	6580.66
				38	11042.9	10817.5	6538.68
				39	10947	10666.9	6498.82
				40	10932.7	10736.6	6361.48
				41	11005.5	10691.1	6492.68
				42	11060.4	10879.1	6264.2
				43	10943.1	10600.6	6338.95
				44	11068.5	10789.5	6311.68
				45	11186.8	10590.5	6494.89
				46	11021.4	10731.3	6350.8
				47	10971.7	9744.65	6169.3
				48	10981.2	9642.58	6272.25
				49	11194.4	9627.56	6180.41
				50	10997.9	9750.46	6407.09
				51	11155.3	10732.9	6179.14
				52	11144.2	10324.9	6301.61
				53	11061.6	10627.1	6056.55
				54	10982.3	10593	6122.77
				55	10957.3	10506.9	6204.34
				56	10871.6	10318.7	6137
				57	10989.7	10455.6	5941.09
				58	10957.5	10372.7	6010.66
				59	10950.3	10315.4	6129.3
				60	11127	10344.9	6089.14
				61	10926.1	10275.2	6310.48
				62	11134.1	10327.6	6244.07
				63	11204.5	10397.9	6079.75
				64	11075.7	10208	5869.34
				65	10964	10163.1	6103.02
				66	11167	10327.6	6172.23
				67	11098.8	10218.9	5981.7
				68	10862.3	10022.4	6100.11
				69	10973.2	10011.8	6058.7
				70	10977.2	10189.3	6055.77
				71	11006.8	10239.1	6124
				72	11011.2	10221	6197.09
				73	10960.5	10386.9	6186.23
				74	11019.1	10273.2	6021.59
				75	11191.5	10282.2	6188.05
				76	11010.9	10012.1	5924.25
				77	11099.7	9910.31	5956.8
				78	10890	10072.6	5943.2
				79	11154.5	9976.11	6174.45
				80	11153.9	9986.48	6180.02
				81	10927.1	9869.77	5918.57
				82	11231.2	9904.31	6081.16
				83	11379.3	9971.5	6125.3
				84	11511.4	10122	5941.16
				85	11341.1	10020.6	6039.59
				86	11488.4	9922.81	5994.77
				87	11342	10102.7	6146.84
				88	11092.1	10309.3	6092.32
				89	11341.2	10693.3	6164.23
				90	11247.2	11277.6	6037.55
				91	11343.6	10514	6031.75
				92	11052.5	10125.4	6024.11
				93	11161.9	10141.2	6095.68
				94	11203.1	9999.46	6016.09
				95	11411.2	10081.4	6071.48
				96	11174.5	9727.61	6009.55
				97	11508.1	9006.94	6049.09
				98	11401.6	9588.14	5872.8
				99	11520.1	10030.4	5979.23
				100	11445.9	10030	5708.34
				101	11353.5	9786.58	5809
				102	11521.2	10119.1	5752.52
				103	11214.4	10082	5778.39
				104	11384.1	10113	5886.41
				105	11366.3	10123.5	5898.68
				106	11020.4	10185.1	5863.2
				107	11291.8	10056.5	5987.61
				108	11182.4	10112.5	5784.41
				109	10976.4	9403.9	5758.52
				110	10788.8	9885.54	5733.32
				111	10902.5	9988.94	5691.7
				112	10867.2	9995.89	5770.82
				113	11004.8	9932.69	5878.48
				114	11007.5	9972.71	5763.73
				115	11005.2	10058.8	4312.73
				116	11144	10051.9	2562.82
				117	11151.4	10060	2309.66
				118	11130.1	9934.77	2343.45
				119	11143.4	9927.89	2373.11
				120	11047.4	9921.6	2399.84
				121	10944	9855.4	2417.16
				122	11051.6	8778.4	2371.7
				123	11017.3	9139.54	2363.32
				124	11199.3	9141.94	2260.07
				125	11111.2	9535.79	2406.48
				126	11292.8	9603.42	2355.16
				127	11439.3	9274.56	2431.73
				128	11159.5	9576.92	2341.41
				129	11039.7	9626.04	2388.59
				130	11301.9	8710.44	2392.2
				131	10991.5	8401.98	2268
				132	10961.4	8973.86	2574.25
				133	11026.6	9839.27	3096.05
				134	10997.7	9855.39	2577.66
				135	10875.9	9518.56	2723.45
				136	10959.3	9678.42	2524.16
				137	10884	9453.71	2590.14
				138	10952.2	9611.64	2483.52
				139	11147.6	9615.04	2556.16
				140	11113.4	9551.36	2354.95
				141	11198.6	9569.48	2331.84
				142	10977.9	9140.1	2510.34
				143	11142.6	9417	2545.68
				144	11179.5	9317.21	2527.84
				145	10998.8	9489.15	2525.61
				146	11007.8	9475.71	2437.32
				147	10951.8	9220.6	2451.73
				148	11051.7	9448.48	2338.68
				149	11220.3	9393.31	2420.32
				150	11011.8	9196.04	2311.16
				151	10961.1	8665.5	2358.98
				152	10734	8672.07	2307.16
				153	10972.6	8442.85	2286.91
				154	10710	8624.23	2312.07
				155	10936.2	8545.75	2243.84
				156	10880.6	8602.33	2306.86
				157	10834	8384.92	2268.07
				158	10829.1	7840.2	2328.5
				159	10734.2	8551.42	2213.43
				160	10692.7	8565.33	2266.02
				161	11030.3	8572.73	2254.68
				162	11236.1	8458.13	2209.95
				163	10765.4	8459.72	2220.36
				164	10960	8514.5	2339.75
				165	10993.2	8417.52	2311.66
				166	11040.9	8447.05	2192.75
				167	10916.2	8463.4	2256.77
				168	10905.7	8580.2	2379
				169	10926	8356.23	2268.43
				170	10901.3	8455.63	2187.48
				171	11057	8383.62	2243.93
				172	11040	8281.1	2302.68
				173	10869.4	8411.85	2210.98
				174	10651.2	8177.33	2237.8
				175	11075.5	8416.95	2251.68
				176	10896	8329.88	2246.11
				177	10871.7	8522.78	2210.02
				178	10880.4	8519.73	2205.98
				179	11155.2	8491.1	2262.39
				180	11047.6	8032.55	2282.05
				181	11079.2	8324.43	2280
				182	10873.2	8485.43	2324.73
				183	10998.2	8488.6	2243.02
				184	11112.4	8480.35	2212.05
				185	11050.8	8376.38	2244.98
				186	11075.8	7793.8	2217.25
				187	11126.8	8092.13	2244.36
				188	11011	8398.78	2223.02
				189	11163.9	8311.9	2196.45
				190	11115.6	8170.77	2278.2
				191	10987.6	8110.28	2235.36
				192	11059.5	8341.95	2262.14
				193	10945.6	8083.72	2188.98
				194	10847.1	8039.33	2160.57
				195	10850.5	8117.9	2234.64
				196	10804.3	8402.17	2243.48
				197	10804.1	8309.57	2178.75
				198	10686.3	8429.23	2221.7
				199	10763.9	8255.83	2154.25
				200	10904.1	8335.98	2192.43
				201	11060.6	8528.15	2234.61
				202	11348.6	8498.45	2187.05
				203	11212.5	8586.3	2294.05
				204	11235.5	8250.42	2283.23
				205	11305	7859.97	2210.57
				206	11373.1	8164.37	2170.77
				207	11349.2	8535.7	2233.68
				208	11287.1	8341.13	2196.3
				209	11335.7	8420.47	2219.16
				210	11209.7	8442	2274.43
				211	11048.4	8426.65	2188.77
				212	11097.3	8317.05	2158.95
				213	11113.5	8230.72	2211.34
				214	11145.7	7760.05	2198.3
				215	10928.1	7924.13	2190.18
				216	11141.6	7992.02	2197.84
				217	11353.4	8361.58	2172.52
				218	11064.1	8377.88	2212.91
				219	11083.5	8409.82	2198.91
				220	11068.3	8304.95	2166.32
				221	11039.4	8307.48	2178
				222	11307.1	7979.7	2127.36
				223	11106.8	7374.1	2266.82
				224	11194.7	7247.62	2185.3
				225	10972.8	7272.17	2245.16
				226	11184.5	7915.23	2228.2
				227	11035.3	8150.83	2226.3
				228	11064.4	8197.4	2247.41
				229	11237.8	8055.68	2153.39
				230	11210.5	7900.82	2192.27
				231	10983.1	7344.78	2162.8
				232	10908.5	7169.82	2162.41
				233	10790	7056.03	2144.66
				234	10618.5	7095.2	2125.73
				235	10706.3	7046.43	2054.93
				236	10759.1	7610.67	2222.18
				237	10816.1	7939.98	2146.98
				238	11012.5	7835.7	2159.48
				239	10767.4	7946.73	2199.39
				240	10624	7736.25	2041.55
				241	10990	7316.3	2096.66
				242	10995.3	6999.12	2285.75
				243	10774.6	7099.22	2122.23
				244	10895.8	7132.72	2218.77
				245	10981.6	7581.78	2139.14
				246	10852	7932.38	2141.05
				247	10873	7848.75	2219.34
				248	10837.2	7865.13	2142.34
				249	11168.6	8239.7	2236.91
				250	10844.5	7944.27	2088.61
				251	11112.1	7884.27	2176.07
				252	10853.7	8081.15	2112.89
				253	10960.1	7957.98	2166.43
				254	10895.6	8027.53	2136.36
				255	10876.3	7677.85	2141.95
				256	10646.1	7203.58	2108.23
				257	10626.5	7213.05	2144.2
				258	10787.8	7109.9	2207
				259	10616	7747.68	2152.09
				260	10773.5	7634.85	2181.84
				261	10753.6	7779.28	2168.41
				262	10856	7528.53	2137.02
				263	10974.2	7436.77	2158.27
				264	10657	7690.85	2173.68
				265	10680.7	7084.87	2177
				266	10816.9	7070.1	2129.43
				267	10805.2	7285.38	2184.23
				268	10789.8	7877.05	2102.64
				269	10881.8	7856.03	2126.55
				270	10959.5	7724.38	2097.09
				271	10757.4	7806.1	2164.7
				272	10801.7	7799.15	2076.39
				273	10946.4	7822.77	2165.34
				274	10794.5	7728.55	2134.73
				275	10793.2	7729.65	2183.36
				276	10687	7634.15	2169.55
				277	10852.2	7842	2086.93
				278	10547.8	7829.6	2076.8
				279	10847.3	7775.37	2105.09
				280	10808.8	7761	2123.57
				281	10744.7	7782.52	2182.41
				282	10646.8	7708.78	2035.23
				283	10632.9	7613.22	2216.11
				284	10574.8	7566.47	2169.59
				285	10696.2	7631.72	2161.05
				286	10684.3	7572.8	2155.61
				287	10803	7548.67	2102.07
				288	10814.7	7676.82	2084.59
				289	10698.4	7585.53	2130.61
				290	10885.5	7536.15	2057.84
				291	10825.2	7718.35	2047.23
				292	10756.5	7750.93	2041.25
				293	10545.8	7632.07	2064.91
				294	10311.8	7487.22	2102.91
				295	10505.1	7184.93	2068.07
				296	10125.6	7574.95	2077.7
				297	10587.1	6926.42	2017.45
				298	10850.5	7545.58	2076.23
				299	10545.8	7502.42	2115.59
				300	10145.2	7140.68	2084.59
				301	10079.2	6855.93	2052.84
				302	10180.5	6813.42	2072.05
				303	10239.2	6979.75	2069.18
				304	10297.2	7475.4	2063.68
				305	10820.8	7545.75	2064.48
				306	10889.1	7558.43	2061.14
				307	11032.8	7546.8	2117.09
				308	10343.7	7454.15	2058.8
				309	10690.7	7529.05	2051.68
				310	10335.8	7578.2	2100.5
				311	9836.96	7575.1	2026.93
				312	9918.8	7443.63	2024.55
				313	9989.98	7371.18	2084.45
				314	10209.6	7661.65	2064.86
				315	10817.8	7593.35	2133.16
				316	10206.8	7469.95	2051.5
				317	10231.6	7463.43	2066.41
				318	10791.5	7408.17	2030.05
				319	4811.8	7451.87	1996.73
				320	5099.08	7533.42	2128.91
				321	5174.02	7472.62	2047.09
				322	4146.45	7476.68	2073.14
				323	3933.61	7393.83	2001.57
				324	3427.45	7398.33	2019.02
				325	2903.49	6889.4	2092.02
				326	4128.69	6754.98	2034.55
				327	5522.26	6711.85	1972.2
				328	4621.59	7180.62	1995.41
				329	2731.55	7313.78	2060.59
				330	2644.53	7395.9	1985.7
				331	2610.45	7243.23	2066.73
				332	3064.92	7247.8	2044.68
				333	4507.8	7381.83	2017.07
				334	12432.9	7198.7	1973.73
				335	9302.37	7297.53	2024.91
				336	6569.23	7106.65	2057.02
				337	4170.96	7217.25	2051.59
				338	3403.2	7256.98	2013.61
				339	2647.98	7196.27	2029.98
				340	2579.73	7212.58	2023.34
				341	2537.59	7175.72	2020.68
				342	2488.31	7181.37	1993.43
				343	2369.71	7162.75	2028.43
				344	2378.69	7212.63	2050.39
				345	2442.49	7113.22	2052.82
				346	2706.57	7151.98	2018.66
				347	2516.61	7377.32	2021.7
				348	2470.88	7059.6	2010.34
				349	2451.04	7061.35	2021.93
				350	2521.65	7262.58	2066.09
				351	2506.41	7157.58	2015
				352	2560.51	7225.7	2023.27
				353	2491.8	7134.07	2082.07
				354	2511.59	7239.47	2075.68
				355	2461.69	7062.93	1979.98
				356	2497.82	7208.03	1997.14
				357	2443.9	7202.53	2038.45
				358	2651.57	7176.52	2005.98
				359	2536.86	7195.22	1987.86
				360	2463.04	7198.65	2009.23
				361	2393.51	7148.15	2054.45
				362	2370.24	7220.53	1938.91
				363	2359.49	6986.92	2006.84
				364	2354.1	6808.35	2034.68
				365	2309.67	6700.08	1987.25
				366	2431.02	7124.73	2121.57
				367	2338.04	7238.97	1949.98
				368	2354.88	6837.95	1995.64
				369	2331.02	7188.75	2081.57
				370	2348.8	6619.18	1951.8
				371	2282.71	6191.15	1958.66
				372	2323.8	6244.98	1940.41
				373	2250.27	6320.23	2010.91
				374	2261.65	6328.87	1993.77
				375	2283.57	6951.95	1970.57
				376	2254.67	7035.93	1974.11
				377	2360.27	7205.85	2063.98
				378	2330.12	7011.13	1988.45
				379	2269.78	7047.83	1935.09
				380	2370.41	7178.68	2001.7
				381	2351.04	7164.32	1965.43
				382	2286.12	6942.57	2005.27
				383	2216.2	7059.72	2046.57
				384	2333.69	7051.2	1946
				385	2310.14	6967.92	2039.27
				386	2314.94	7107.38	2013.11
				387	2289.67	7139.93	2000.84
				388	2295.9	6932.75	1927.3
				389	2219.45	6438.57	1999.98
				390	2341.08	6132.47	1907
				391	2218.29	6059.23	1930.55
				392	2318.8	6418.32	1936.5
				393	2331.02	6998.62	2021.2
				394	2264.57	6953.63	1963.07
				395	2232.65	6214.83	1892.07
				396	2191.8	6689.38	1923.86
				397	2238.76	6893.4	1988.41
				398	2182.74	6787.93	1955.93
				399	2148.27	6875.32	1945.39
				400	2163.98	6960	1920
				401	2279.51	6767.95	1902.68
				402	2262	6978.6	1985.93
				403	2294.84	7010.02	1994.61
				404	2179	7058.8	1990.2
				405	2279.78	7063.08	1889.82
				406	2193.18	6839.23	2051.95
				407	2306.98	6670.9	2060.55
				408	2203.16	6758.17	1992.39
				409	2308.67	6864.08	2017.23
				410	2220.24	6819.47	1937.55
				411	2162.06	6814.48	1960.95
				412	2148.78	6919.43	1961.89
				413	2245.9	6884.37	1948.36
				414	2217.55	6853.03	1827.73
				415	2252.55	7016.08	1987.59
				416	2269.08	7034.8	1941.34
				417	2238.73	6840.13	1954.32
				418	2126.98	6969.57	1891.89
				419	2158.84	6875.58	1959.59
				420	2318.31	6929.28	1923.84
				421	2248.69	6831.38	1919.64
				422	2265.74	6826.35	1953.14
				423	2251.45	6795.85	1969.34
				424	2257.43	6510.47	1913.36
				425	2255.57	6731.93	1901.61
				426	2244.1	6879.2	1933.86
				427	2270.16	6811.77	1959.93
				428	2236.26	6957.88	1916.32
				429	2241.59	6788.93	1963.41
				430	2208.78	6755.33	1919.48
				431	2266.98	6718.17	1935.23
				432	2177.35	6288.93	1897.66
				433	2302.63	6198.35	1839
				434	2267.35	6865.3	1952.05
				435	2283.26	6752.88	1920.86
				436	2281.35	6480.28	1877.25
				437	2271.71	6635.28	1937.57
				438	2196.71	6794.88	1973.64
				439	2182.73	6673.42	1886.07
				440	2241.78	5973.23	1923.36
				441	2208.39	6006.35	1892.25
				442	2194.12	5950.13	1914.68
				443	2288.51	6004.03	1837.34
				444	2149.96	6114	1882.32
				445	2111.26	6634.33	1871.66
				446	2214.71	6686.42	1908.05
				447	2230.94	6574.52	1894.5
				448	2322.43	6017.6	1923.43
				449	2187.74	5906.05	1880.09
				450	2293.16	6061.7	1919.36
				451	2259.1	6064.68	1960.39
				452	2257.35	6121.18	1927.14
				453	2238.63	6413	1885.98
				454	2301.2	6533.48	1953.09
				455	2214.88	6445.58	1949.16
				456	2257.94	6552.2	1901.39
				457	2261.61	6382.83	1920.61
				458	2179.71	6439	1949.07
				459	2312.84	6396.12	1985.5
				460	2283.63	6468.45	1871.93
				461	2239.02	6465.65	1866.64
				462	2097.08	6507.6	1818.7
				463	2149.35	6310.75	1879.95
				464	2121	5958.17	1874.57
				465	2172.9	5843.28	1887.82
				466	2103.18	5759.32	1950.91
				467	2320.14	5744.6	1848.14
				468	2389.31	6054.27	1906.77
				469	2201.02	6249	1901.77
				470	2211.57	6473.65	1907.23
				471	2182.57	6190.95	1816.09
				472	2134.84	6429.25	1824.02
				473	2185.73	6379.38	1858.18
				474	2200.06	6195.92	1844.93
				475	2135.71	6403.55	1848.09
				476	2130.71	6387.62	1929.09
				477	2174.45	6291.48	1869.32
				478	2201.1	6312.37	1839.09
				479	2186.43	6460.03	1769.05
				480	2159.69	6313.08	1822.41
				481	2110.61	6350.38	1837.27
				482	2214.41	6458.6	1905.14
				483	2186.45	6469.58	1886.57
				484	2226.27	6416.07	1891.25
				485	2180.29	6358.7	1930.91
				486	2211.47	6411.23	1816.48
				487	2275.67	6473.45	1911.86
				488	2180.27	6139.2	1863.77
				489	2176.59	6304.02	1840.2
				490	2103.69	5743.68	1881.57
				491	2105.37	5742.82	1825.7
				492	2118.27	6281.3	1875.14
				493	2172.08	6406.18	1861.36
				494	2145.74	6395.92	1862.39
				495	2258.84	6378.15	1890.93
				496	2138.53	6326.9	1830.45
				497	2118.39	6524	1814.91
				498	2097.82	6188.52	1761.59
				499	2176	6154.68	1822.77
				500	2097.84	6184.08	1799.48
