# Supplementary material for: Leishmania protein KMP-11 modulates cholesterol transport and membrane fluidity to facilitate host cell invasion
Source: EMBO Rep. 2024 Oct 31;25(12):5561–98. doi: 10.1038/s44319-024-00302-7 (PMC11624268; doi:10.1038/s44319-024-00302-7)
Supplement: Supplementary file 10 — Source data Fig. 7 [file 44319_2024_302_MOESM10_ESM.zip]

Archive with 8 entries (8 files):
- Figure 7_SOURCE DATA/Figure 7B.xlsx
- Figure 7_SOURCE DATA/Figure 7C.xlsx
- Figure 7_SOURCE DATA/Figure 7E.xlsx
- Figure 7_SOURCE DATA/Figure 7F.xlsx
- Figure 7_SOURCE DATA/Figure 7G.xlsx
- Figure 7_SOURCE DATA/Figure 7I.xlsx
- Figure 7_SOURCE DATA/Figure 7J.xlsx
- Figure 7_SOURCE DATA/Figure 7K.xlsx
