# Supplementary material for: Leishmania protein KMP-11 modulates cholesterol transport and membrane fluidity to facilitate host cell invasion
Source: EMBO Rep. 2024 Oct 31;25(12):5561–98. doi: 10.1038/s44319-024-00302-7 (PMC11624268; doi:10.1038/s44319-024-00302-7)
Supplement: Supplementary file 10 — Source data Fig. 7 [file 44319_2024_302_MOESM10_ESM.zip › Figure 7_SOURCE DATA/Figure 7B.xlsx]

## Sheet: Sheet1
			Figure 7B
	--	P/L 0	P/L,0.0002	P/L,0.002	P/L,0.02
	15	0.297	0.33203	0.30482	0.21756
	20	--	0.33791	0.30081	0.18819
	25	0.30117	0.32881	0.27749	0.18342
	30	0.28954	0.29523	0.24099	0.11929
	35	0.24983	0.25191	0.14944	0.04256
	40	0.17501	0.17346	0.062	-0.01531
	45	0.02458	0.12017	-0.067	-0.07591
	50	-0.08413	0.07674	-0.117	-0.10727
	55	-0.144	0.04171	-0.167	-0.10026
	60	-0.16255	0.01847	-0.152	-0.13929
				--	--
