# Supplementary material for: Leishmania protein KMP-11 modulates cholesterol transport and membrane fluidity to facilitate host cell invasion
Source: EMBO Rep. 2024 Oct 31;25(12):5561–98. doi: 10.1038/s44319-024-00302-7 (PMC11624268; doi:10.1038/s44319-024-00302-7)
Supplement: Supplementary file 10 — Source data Fig. 7 [file 44319_2024_302_MOESM10_ESM.zip › Figure 7_SOURCE DATA/Figure 7C.xlsx]

## Sheet: Sheet1
Figure 7C		25 deg	25 deg	25 deg	50 deg
		P/L,0	P/L,0.02	P/L,0.004	P/L,0
	q(Angstrom)
	0.000824	1.41421	3.16228	1	1.41421
	0.00165	2	2.44949	1.41421	1.41421
	0.00247	1.41421	2	2	1
	0.0033	1.41421	3	2	1
	0.00412	1	2.64575	2	2.23607
	0.00495	1.41421	2.82843	1.41421	1.41421
	0.00577	1	4.3589	1.41421	1.73205
	0.00659	1.73205	2.44949	1.73205	1.73205
	0.00742	2	3.60555	2	2
	0.00824	1.41421	2.64575	1.73205	2.44949
	0.00907	1.41421	3.87298	2.23607	1
	0.00989	1.73205	3.16228	1.41421	2
	0.01071	2.23607	4.89898	1	2.23607
	0.01154	2.23607	3.87298	2.23607	2.64575
	0.01236	2	3.60555	2.82843	2.64575
	0.01319	2	4.58258	2.44949	1.41421
	0.01401	2.64575	4	3	2
	0.01483	2	4.24264	2.64575	2
	0.01566	1.73205	4.24264	2	3.31663
	0.01648	2.23607	3.60555	3	2.23607
	0.01731	2	4.3589	2.44949	2.44949
	0.01813	2.23607	4.24264	3.16228	1.73205
	0.01895	2.44949	4.47214	2.64575	2
	0.01978	1.41421	5.91608	3.16228	2.82843
	0.0206	2.44949	5.09902	3.4641	1.41421
	0.02143	2.64575	5.65685	4	3.60555
	0.02225	2.23607	6.16441	4.12311	3.16228
	0.02308	3.4641	7.4162	4.58258	3.31663
	0.0239	5.83095	13.1909	8.88819	5.38517
	0.02472	9.32738	18.3576	12.4499	6.85566
	0.02555	9.84886	23.5584	14.7987	9.11043
	0.02637	10.3441	24.5764	16.0624	10
	0.0272	12.0831	24.6374	16.4317	9.53939
	0.02802	10.8628	24.6982	15.8745	10
	0.02884	11.0454	24.3516	16.1864	10.9544
	0.02967	10.3441	24.3516	16.1864	10.3441
	0.03049	9.94987	24.3926	17.5499	10.198
	0.03132	9.94987	23.9374	16.763	9.94987
	0.03214	10.4403	24.4336	17.3205	8.77496
	0.03296	11	24.7588	16.763	10.2956
	0.03379	10.198	24.5357	16.8523	10.4881
	0.03461	10.0499	24.2693	17.1464	11.4891
	0.03544	10.198	24.8395	16.8523	10.3923
	0.03626	9	24.3105	15.6844	10.8628
	0.03708	9.7468	24.3721	16.4317	10.4403
	0.03791	10.0995	24.5561	16.7033	11.5326
	0.03873	9.8995	24.5357	15.6525	10.5357
	0.03956	10.9544	24.4949	16.2173	10.9087
	0.04038	10.2956	23.6643	15.843	9.84886
	0.04121	10.2956	24.3516	15.1657	11.0905
	0.04203	10.3923	22.7816	16.0624	10.7238
	0.04285	9.7468	24.7588	15.9374	12.4499
	0.04368	9.43398	23.3666	16.3401	10.3441
	0.0445	9.59166	24.6374	15.5242	11.1803
	0.04533	10.0995	23.9792	15.5564	10.6771
	0.04615	9.64365	23.4094	15.6205	11.7047
	0.04697	9.79796	23.6643	15.6844	10.583
	0.0478	9.05539	23.5584	15.0997	10.6302
	0.04862	10	23.2379	15.2971	11.5326
	0.04945	10.0995	23.6009	15.748	11.2694
	0.05027	10.5357	23.0651	15.8114	10.5357
	0.05109	10.2956	24.0208	15.4919	11.8322
	0.05192	10.4881	23.1301	15.5564	12.7672
	0.05274	10.8166	23.3024	16.1555	11.3137
	0.05357	10.2956	23.6009	16.1864	11.6189
	0.05439	10.583	23.1084	15.6205	11.4455
	0.05521	11.3137	24.0624	16.1245	12.7279
	0.05604	10.2956	22.6274	16.3401	12.0416
	0.05686	9.94987	23.9583	15.2316	11.7473
	0.05769	10.8628	23.1084	15.0997	12
	0.05851	10.0995	23.4094	15.4273	12.0831
	0.05934	10.198	23.7487	16.0624	12.8452
	0.06016	10.7703	23.7065	15.0665	12.3693
	0.06098	12.2066	23.6009	14.8997	13.2665
	0.06181	11.0905	23.1084	14.7648	12.6886
	0.06263	11.4017	23.8328	16.0624	13.0767
	0.06346	10.583	23.5584	16.3401	14.4222
	0.06428	12.4499	23.8956	14.6629	13.6015
	0.0651	11.5326	23.6009	14.9666	15.5885
	0.06593	11.8743	23.9792	14.9666	15.2971
	0.06675	11.2694	23.2809	16.4924	15.8745
	0.06758	12.4499	23.9583	15.6525	15.8745
	0.0684	11.3137	24.5357	14.6287	16.5529
	0.06922	12.6491	24.2899	15.2971	17.088
	0.07005	12.8452	25.0998	16.3707	17.3205
	0.07087	14.6629	25.0799	15.7797	18.7083
	0.0717	14.3178	25.1197	16.8819	19.3132
	0.07252	14.5945	24.8797	17.2627	20.7123
	0.07335	14.4222	24.8998	16.4621	21.2838
	0.07417	14.1067	25.632	16.7033	21.8174
	0.07499	16.4924	25.671	17.1756	22.6936
	0.07582	17	25.3377	17.7201	24.4131
	0.07664	17.4642	25.3575	17.6068	25
	0.07747	18.3576	26.1343	19.3391	26.096
	0.07829	19.1311	25.6905	19.3649	26.6833
	0.07911	21.2603	26.4764	18.5742	27.9285
	0.07994	20.8327	27.1846	19.8242	29.3087
	0.08076	22.2711	27.2029	19.2614	30.133
	0.08159	23.7065	27	20.4939	31.1609
	0.08241	23.622	27.8568	20.5426	32.8938
	0.08323	25.3575	29.2916	20.9285	34.6699
	0.08406	26.6083	28.7402	22.0227	34.5832
	0.08488	28.1603	29.7321	22.5389	37.1349
	0.08571	29.1033	30.8869	23.5797	38.1707
	0.08653	30.6105	31.1127	23.2379	39.2173
	0.08735	31.241	31.257	24.2899	40.7063
	0.08818	34.1174	29.9667	25.8844	41.4005
	0.089	34.5832	29.4449	26.0384	42.2966
	0.08983	36.2215	29.5297	26.2869	44.1588
	0.09065	37.2693	27.5862	28.4253	43.4511
	0.09148	40.5339	27.5136	28.0891	44.6318
	0.0923	41.3159	26.6458	29.4109	45.0111
	0.09312	43.7264	25.5539	29.749	45.6728
	0.09395	43.5775	25.8457	28.5657	45.31
	0.09477	45.1664	23.5797	29.3769	44.5084
	0.0956	45.9021	23.5797	29.9333	43.4166
	0.09642	47.3075	23.6854	28.6356	42.7434
	0.09724	47.2969	22.9129	27.55	41.3038
	0.09807	48.2597	22.6274	26.7395	39.3827
	0.09889	47.2017	22.6495	25.5539	37.7492
	0.09972	48.1768	21.4009	23.4521	35.3977
	0.10054	46.1411	21.8174	22.7376	32.8177
	0.10136	45.1885	21.5639	21.6795	31.0322
	0.10219	42.4382	22.6716	19.4936	29.9667
	0.10301	42.2019	21.6333	18.0831	28.2666
	0.10384	39.7366	20.8806	18.2209	25.9037
	0.10466	37.6431	21.9089	17.5214	23.6854
	0.10548	35.171	22.3607	17.4069	23.2594
	0.10631	31.8904	22	16.8226	22.6053
	0.10713	29.189	21.4476	16.5529	20.5426
	0.10796	26.6833	21.8403	14.5602	20.3961
	0.10878	24.2487	22.5167	15.3623	19.2094
	0.10961	22.8473	21.2838	14.9666	18.8944
	0.11043	21.4243	21.3073	15.2971	17.9165
	0.11125	20.2731	20.664	15.4596	18.3303
	0.11208	19.975	21.7486	14.3527	17.1756
	0.1129	18.4391	20.7123	14.6287	17.2916
	0.11373	18.3576	21.095	14.9332	16.763
	0.11455	17.4929	20.664	14.3178	17.2337
	0.11537	16.1555	22.561	14.2127	15.6844
	0.1162	15.9374	21.3542	13.9642	16.2481
	0.11702	15.5242	20.8806	14	17
	0.11785	15.0997	20.9046	14.4568	15
	0.11867	14.8324	21.3073	14.2829	16.4012
	0.11949	14.2829	21.5639	13.7477	15.6525
	0.12032	14.5258	21.095	13.6382	15.8114
	0.12114	14.7648	21.8861	15.2971	15.9687
	0.12197	13.8203	19.4165	13.8564	15.2971
	0.12279	13.4907	21.0713	13.4536	15.0997
	0.12361	14.1067	20.6155	12.8452	14.8661
	0.12444	12.8452	20.3224	13.7113	15.3948
	0.12526	13.2665	21.4476	13.3417	15.0333
	0.12609	12.4097	20.1246	14.1067	15.843
	0.12691	12.8841	19.7231	13.7113	14.3527
	0.12774	12.8841	21.1896	13.3041	14.5945
	0.12856	13.1149	21.8174	13.6382	14.8997
	0.12938	12.9229	21	13.8924	15.0665
	0.13021	13.153	20.347	13.0767	14.2127
	0.13103	12.8063	20.567	13.0384	14.5602
	0.13186	12.6491	20.4206	13.6382	14.3875
	0.13268	12.1655	19.6214	12.6095	14.6287
	0.1335	12.6491	20	13.3791	14.7309
	0.13433	12.1244	20.1742	12.8841	14.4914
	0.13515	12.8841	19.975	12.9615	15
	0.13598	12.0831	20.9285	12.7279	14.4568
	0.1368	13.0384	20.8806	13.4907	14.0357
	0.13762	11.7473	19.799	12.8063	14.2829
	0.13845	12.53	19.7737	13.6382	14.4222
	0.13927	12	21.2603	13.8924	15.2971
	0.1401	11.9583	20.199	13.2288	14.4914
	0.14092	12.0416	20.445	13.1149	14.5945
	0.14175	12.1244	19.8242	12.8063	13.6382
	0.14257	11.7898	20.8806	13.2665	14.7309
	0.14339	11.2694	20.9046	13.2665	14.3178
	0.14422	12.1655	20.3961	13.7841	14.2829
	0.14504	11.1355	20.1494	12.8452	14.5258
	0.14587	12.8063	19.7484	13.5647	14.1775
	0.14669	12.3288	20.7364	13.1909	13.7477
	0.14751	12.2882	20.1494	12.9229	15.1657
	0.14834	11.0454	20.7364	11.9583	14.1067
	0.14916	12.6886	20.1246	13.153	14.1775
	0.14999	11.4891	19.9499	12.49	13.8924
	0.15081	11.8322	20.025	13.4164	15.1657
	0.15163	12.5698	20.2237	13.2665	14.1775
	0.15246	12.4097	20.8327	12.7279	14.7987
	0.15328	12.0416	19.6723	13.2665	13.8564
	0.15411	11.4891	20.7364	13.2288	14.3875
	0.15493	11.8743	20	12.8841	14.2478
	0.15575	10.9544	19.8242	12	15.0333
	0.15658	12.2475	20.8327	13.4907	15.4596
	0.1574	11.6619	20.0499	12.9615	14.1421
	0.15823	12.0416	21.4942	11.5758	14.3527
	0.15905	11.9583	20.8806	13.4164	16.1864
	0.15988	12.0416	20.7605	12.6886	15.8114
	0.1607	12.7672	19.975	13.7841	15.3948
	0.16152	11.5326	21.1896	12.6491	14.4568
	0.16235	12.0831	20.8327	12.1655	16
	0.16317	12.6095	19.2614	12.6095	16.2788
	0.164	11.6619	20.4695	13.3791	14.5945
	0.16482	11.4891	20.4206	13.6748	15.2643
	0.16564	11.9583	20.8327	12.7279	15.4596
	0.16647	12.6491	19.7484	11.7047	15.6844
	0.16729	11.7898	20.5913	12.8063	15.5564
	0.16812	11.6189	21.1424	12.8063	16.3707
	0.16894	11.8743	19.9249	12.3693	16.7929
	0.16976	12.2882	20.2978	12.8841	17.1172
	0.17059	13.0384	20.3715	13.0384	17.3782
	0.17141	12.0831	20.4206	12.53	16.5227
	0.17224	12.0831	21	11.5326	16.3707
	0.17306	12.2882	20.8087	12.9615	17.1464
	0.17388	12.1655	20.5913	13.3417	18.2209
	0.17471	11.8322	20.8327	13.2665	19.2094
	0.17553	12.2475	19.799	13.1909	18.3848
	0.17636	12.8063	21.3542	13.4164	19.0788
	0.17718	12.4499	21.4243	13.4164	19.4936
	0.17801	11.4891	20.9523	12.8841	20.3715
	0.17883	12.2066	21.8403	13.1909	20.445
	0.17965	13.0384	22.1359	13.0384	20.025
	0.18048	12.1655	21.4476	13.7841	20.6882
	0.1813	12.53	22.383	13.1909	21.166
	0.18213	13.5647	21.3776	13	22.1359
	0.18295	14.1775	21.7715	13.2288	21.6333
	0.18377	13.0384	22.4054	13.3791	23.3666
	0.1846	13.3791	23.4734	14.2829	23.8537
	0.18542	14.1067	23.7697	14.1775	23.8747
	0.18625	15.2643	22.1359	13.153	24.7992
	0.18707	15.8745	22.2036	14.1775	23.8956
	0.18789	14.8661	22	15.0333	24.454
	0.18872	16.7929	22.0227	15.1657	25.3772
	0.18954	17.0294	21.1424	14.7987	24.779
	0.19037	18.0555	20.9523	15.4273	24.4336
	0.19119	17.8885	21.9317	15.2971	24.4336
	0.19201	19.2873	21.095	16.2788	24.2281
	0.19284	20.025	21.2838	16.4924	24.1247
	0.19366	19.7737	19.8494	16.9706	23.8328
	0.19449	20.6882	20.0749	17.1172	23.5372
	0.19531	21.1187	20.025	16.9115	22.2261
	0.19614	23.1733	20.4206	17.5784	22.2486
	0.19696	23.0217	20.1742	16.3401	21.6102
	0.19778	23.9374	19.6977	17.4356	21
	0.19861	24.3105	20	16.4621	20.9762
	0.19943	24.8194	20.567	16.3401	20.0998
	0.20026	24.4131	20.2731	15.7797	20.199
	0.20108	23.7697	19.4165	15.4596	19.3907
	0.2019	23.9583	19.6214	15	17.5784
	0.20273	23.6432	19.4936	15.0333	17.8885
	0.20355	22.8254	19.0788	14.4568	17.3494
	0.20438	21.7715	19.8494	14.8997	16.0935
	0.2052	19.8242	19.1572	14.1067	15.8114
	0.20602	19.5448	20.5913	12.2882	17.1464
	0.20685	18.8944	20.0749	12.6095	14.8324
	0.20767	17.2916	19.6469	13.4907	14.4568
	0.2085	16.5227	19.4679	13.0767	13.6382
	0.20932	15.1657	19.9249	11.4891	14
	0.21015	14	19.6469	12.3693	13.8564
	0.21097	13.153	20.9762	11.9583	13.153
	0.21179	12.8063	18.5742	12.4097	13.6382
	0.21262	11.3137	19.3391	11.1803	12.4499
	0.21344	11.7473	19.8746	13.8564	13.4164
	0.21427	10.8628	19.105	11.7047	13.6748
	0.21509	11.0905	18.1934	11.2694	13.4164
	0.21591	10.4881	19.105	12.4097	11.7473
	0.21674	10.9544	18.8944	12.2475	12.6491
	0.21756	10.6771	19.2354	12.2882	11.7047
	0.21839	10.0995	19.1833	12.6095	13.2665
	0.21921	11.225	18.8944	12.8452	12.0831
	0.22003	10.0499	18.6011	12.3288	12.2475
	0.22086	9.27362	19.7484	12.6886	11.9583
	0.22168	9.64365	19.6214	12.6886	12.1655
	0.22251	9.53939	20.025	11.7898	12.0831
	0.22333	9.27362	19.0788	11.8322	11.6189
	0.22415	10.0499	19.4165	13.3791	11.4017
	0.22498	9.53939	18.2209	12.4499	12
	0.2258	10.3441	18.7883	11.7047	11.225
	0.22663	10.0499	18.6279	11.7047	10.9087
	0.22745	9.05539	17.9444	12.0416	11.5758
	0.22828	9.84886	18.7883	11.4017	11.1803
	0.2291	9.84886	18.9209	13.153	10.5357
	0.22992	9.69536	19.0526	12.3288	11.3137
	0.23075	9.84886	19.4422	12	11.0454
	0.23157	9.32738	18.6011	12.1244	11.7898
	0.2324	8.88819	18.8414	12.1655	11.5758
	0.23322	9.11043	19.5192	12.6886	11.1803
	0.23404	9.48683	18.8414	11.8322	11.7473
	0.23487	9.05539	19.9499	11.4891	11.5758
	0.23569	9.7468	19.5192	11.8743	11.0905
	0.23652	9.79796	19.0788	12.0416	10.1489
	0.23734	9.27362	19.1311	11.7047	10.9087
	0.23816	9.38083	19.5704	11.3578	10.583
	0.23899	9.69536	19.2614	11.9164	10.1489
	0.23981	9.16515	18.0278	11.5758	10.198
	0.24064	9.11043	19.4936	10.583	11.4455
	0.24146	9.84886	19.0788	11.7047	10.198
	0.24228	9.8995	19.3132	12.4097	10.1489
	0.24311	10	19.3907	12.4499	10.5357
	0.24393	9.53939	19.5959	13.4164	10.8166
	0.24476	10.247	19.4936	11.4891	10.3923
	0.24558	9.64365	18.9737	12.0831	11.0905
	0.24641	10.8166	18.9209	11.8743	9.53939
	0.24723	9.69536	18.7883	12.4499	10.3441
	0.24805	9.48683	19.105	12.4499	10.4881
	0.24888	9.27362	19.3132	12.2475	11.0454
	0.2497	10	19.6723	11.3137	9.84886
	0.25053	9.8995	19.0788	11.7473	9.94987
	0.25135	9.84886	18.9209	12.4499	10.5357
	0.25217	9.48683	19.8242	11.4891	9.53939
	0.253	9.16515	19.5448	12.4097	9.94987
	0.25382	9.16515	19.4165	12.1244	10.247
	0.25465	9.38083	18.9209	12.4097	10.0499
	0.25547	9.53939	19.1833	12.6491	9.84886
	0.25629	9.16515	18.6011	11.7473	9.8995
	0.25712	10.5357	18.3848	11.9164	10.6771
	0.25794	9.79796	18.7883	12.5698	9.38083
	0.25877	10.0995	18.3303	10.8628	11.0454
	0.25959	10.198	19.3391	11.2694	9.64365
	0.26041	9.27362	19.1833	12.2475	10.8166
	0.26124	10.1489	19.0788	11.5758	10.1489
	0.26206	10.2956	18.6548	12.1244	10.5357
	0.26289	8.88819	19.2873	11.8322	10.247
	0.26371	9.69536	19.0788	11.7047	10.4403
	0.26454	9.43398	18.6011	12.7279	10.1489
	0.26536	8.77496	18.412	12.4499	10.9087
	0.26618	9.48683	18.8944	12.1655	11
	0.26701	9.84886	19.4936	11.7473	10.7703
	0.26783	9.94987	19	11.225	9.59166
	0.26866	9.59166	19.7737	12.1655	9.8995
	0.26948	9.84886	18.9473	12.6886	9.43398
	0.2703	9.59166	18.3576	12.0831	10.198
	0.27113	9.48683	18.4662	12.49	11.0905
	0.27195	9.59166	18.8149	12.7672	10.0995
	0.27278	10.7238	19.3391	12.5698	10.4403
	0.2736	9.84886	19.3391	12.6886	10.1489
	0.27442	10.4403	19.2873	11.6619	10.0995
	0.27525	10.1489	19.1572	11.7898	10.3441
	0.27607	9.64365	18.9209	11.4017	9.43398
	0.2769	10.3441	19.4679	12.1244	9.43398
	0.27772	9.69536	19.2873	11.2694	9.53939
	0.27855	9.64365	18.735	11.1355	10.583
	0.27937	9.64365	19.6214	11.9583	9.69536
	0.28019	10.198	18.8149	12.2475	10.0995
	0.28102	10.0995	19.5192	12.7672	10.4403
	0.28184	10.198	18.3576	11.7047	10.8166
	0.28267	9.48683	18.0831	11.0905	9.79796
	0.28349	10.0499	17.9444	11.3137	9.53939
	0.28431	9.59166	18.6279	12.3288	10.0499
	0.28514	10.9087	19.2873	12.0416	9.69536
	0.28596	9.48683	19.4679	11.225	10.583
	0.28679	11.225	19.6723	11.5326	10.8628
	0.28761	10.247	19.0526	12	10.247
	0.28843	10.198	19.6469	13.3041	9.94987
	0.28926	11.0905	19.3907	12.8452	9.8995
	0.29008	11.0454	19.2614	12.6886	10.583
	0.29091	11.2694	17.8326	12.7279	11.4017
	0.29173	10.6302	18.3848	11.5758	10.2956
	0.29255	10.9544	19.6723	12.49	10
	0.29338	11.8322	19.4679	12.6095	9.7468
	0.2942	11.5758	18.868	11.6619	10
	0.29503	12.6095	19.3649	13.0384	10.5357
	0.29585	12.4499	19.1572	13.0384	10.9087
	0.29668	12.6095	19.2873	12.7672	10.4403
	0.2975	14.3041	18.4662	12.9229	10.583
	0.29832	13	19.3391	12.49	10.3923
	0.29915	14.4536	18.8149	12.8841	9.94987
	0.29997	14.3041	20.6398	11.7047	10.9544
	0.3008	15.3791	20.025	12.2475	10.1489
	0.30162	15.6886	18.9473	12.53	10.583
	0.30244	14.3693	18.3576	11.7898	10.2956
	0.30327	14.8743	18.7083	13.0384	10.198
	0.30409	13.6491	18.6279	12.1244	10
	0.30492	13.9229	18.7883	12.49	10.9087
	0.30574	12.7473	18.6011	12.0831	9.27362
	0.30656	11.0905	19.1572	12.4499	10.1489
	0.30739	11.0905	17.6068	12.2475	11.225
	0.30821	10.7238	18.9473	11.2694	10.9087
	0.30904	10.8166	19.0788	11.1803	10.5357
	0.30986	10.8628	19.5192	11.9583	9.43398
	0.31068	9.11043	18.303	12.0416	10.7703
	0.31151	10.3441	19.0526	13.2288	10.8628
	0.31233	10.247	19.1311	11.7473	10.4403
	0.31316	11.1355	18.2757	12.0416	10.5357
	0.31398	9.69536	19.3649	11.4891	10.9087
	0.31481	10.0995	19.3649	11.4891	10.583
	0.31563	9.79796	19.2094	11.5326	10.198
	0.31645	9.64365	19.3391	11.4891	10.6771
	0.31728	10.3441	18.8414	12.1655	10.583
	0.3181	9	18.7617	12.4499	8.42615
	0.31893	10.9544	18.6279	11.6619	9.94987
	0.31975	9.48683	19.105	12.0416	10.2956
	0.32057	9.16515	19.2094	11.8322	10.1489
	0.3214	9.64365	19.975	12.0831	9.84886
	0.32222	10.0499	19.4679	12.49	10.6302
	0.32305	9.64365	18.4662	11.3578	9.64365
	0.32387	9.11043	19.3907	11.8322	10.7703
	0.32469	9.8995	20.2237	11.7473	9.8995
	0.32552	9.53939	18.6815	13.1909	9.8995
	0.32634	9.59166	19.1572	11.6619	10.0995
	0.32717	9.8995	19.4165	11.8322	9.8995
	0.32799	9.64365	18.8944	11.9583	9.64365
	0.32881	9.32738	19.4422	11.8322	9.79796
	0.32964	9.38083	18.412	12.6095	9.8995
	0.33046	8.94427	19.0263	10.8628	10.583
	0.33129	9	18.1934	12.8841	10.8166
	0.33211	9.53939	19.5192	11.8322	11.225
	0.33294	8.77496	19.2873	13.4536	11.1355
	0.33376	9.53939	19.9249	12.3693	10.6302
	0.33458	9.84886	19.0263	11.2694	10.6302
	0.33541	9.16515	19.3391	11.4891	11.0905
	0.33623	10.8628	19.4936	12	10.3923
	0.33706	10.1489	19.2094	12.0416	9.79796
	0.33788	9.32738	18.1384	12.53	10.9087
	0.3387	10.0499	18.6815	12.3693	10.9544
	0.33953	7.93725	19.975	12.0831	9.69536
	0.34035	9.59166	19.0788	12.53	9.8995
	0.34118	10.1489	18.8149	11.7898	10.583
	0.342	9.59166	19.2094	11	10.2956
	0.34282	8.30662	19.6977	12.3693	9.8995
	0.34365	9.21954	18.5472	11.4891	10.4403
	0.34447	8.88819	18.6548	13.0767	10.5357
	0.3453	9.53939	18.1659	12.1655	9.32738
	0.34612	9	18.7617	12.5698	10.9087
	0.34695	9.79796	19.1311	10.8628	10.8628
	0.34777	10.0499	18.7617	12.7672	10.7703
	0.34859	9.32738	20	11.9164	10.3441
	0.34942	10.247	19.0263	12.0831	10.4881
	0.35024	9.84886	18.3576	11.6189	9.84886
	0.35107	8.7178	18.8414	12.4097	9.16515
	0.35189	9.8995	19.4936	12.1244	9.43398
	0.35271	9.21954	19.4165	11.9164	9
	0.35354	9.69536	19.2354	11.9583	10.1489
	0.35436	9.79796	19.9249	11.8322	9.43398
	0.35519	9.59166	19.5704	12.49	10.7238
	0.35601	8.94427	18.3576	12.2066	10.583
	0.35683	9.59166	19.2354	11.9583	9.94987
	0.35766	9.69536	19.6469	11.9583	9.84886
	0.35848	8.83176	19.5192	12.0416	9.94987
	0.35931	9.8995	18.9209	12.53	9.94987
	0.36013	10.247	19.2354	11.7047	10.2956
	0.36095	9.43398	19.2873	11.5758	9.7468
	0.36178	10.5357	19.5448	11.4017	10
	0.3626	10.7238	19.799	11.6189	9.8995
	0.36343	10	18.8149	12.53	10.8628
	0.36425	9.21954	19.1572	12.1244	9.48683
	0.36508	9.53939	18.5472	11.1355	10.247
	0.3659	8.66025	19.3649	12.1244	10.8628
	0.36672	9.48683	18.9473	12.2882	10.5357
	0.36755	9.7468	19.2354	12.3288	10.583
	0.36837	9.69536	20.199	11.6619	9.59166
	0.3692	10.9087	19.975	11.5758	9.38083
	0.37002	9.16515	20.347	12.2066	10.9087
	0.37084	10.0499	20	11.1803	9.7468
	0.37167	10.4403	19.1833	12.5698	10.198
	0.37249	9.7468	19.2614	11.5758	10.247
	0.37332	9.64365	19.8242	12.0416	10.198
	0.37414	8.94427	19.8998	12.4499	10.0995
	0.37496	9.21954	20.025	12.0416	10.2956
	0.37579	9.43398	19.4165	11.7047	9.94987
	0.37661	9.53939	19.0263	12.7279	9.8995
	0.37744	9.38083	19.6469	12.1244	10.8166
	0.37826	10.0499	20.2978	12.1655	9.64365
	0.37908	9.8995	19.0526	12	10.4403
	0.37991	9.7468	19.4679	12.53	10.9544
	0.38073	9.48683	19.3649	12.2882	9.8995
	0.38156	9.53939	18.4932	11.3578	10.0995
	0.38238	9.79796	19.2094	11.8322	10.4881
	0.38321	10.3441	18.9473	12	11.2694
	0.38403	9.64365	19.3907	11.6189	10.1489
	0.38485	10.9544	18.9209	12.2475	10.3441
	0.38568	10.198	19.3132	11.5326	9.69536
	0.3865	9.8995	19.8998	12.0831	10.198
	0.38733	10.583	19.105	12.8452	9.79796
	0.38815	10.3441	20.5426	13.1909	9.79796
	0.38897	10.2956	19.8494	12.4097	10.9087
	0.3898	10.2956	18.9209	11.0905	9.79796
	0.39062	11.0905	18.8414	12.6095	9.84886
	0.39145	10.2956	18.7883	12.5698	10.0499
	0.39227	10.0995	20.2978	13.2288	9.38083
	0.39309	11.3578	18.735	13.1909	10.0499
	0.39392	10.0995	19.4936	12.6095	9.79796
	0.39474	10.6771	19.7737	11.8322	10
	0.39557	11.6771	19.7737	13.1149	9.7468
	0.39639	12.0454	18.9473	12.49	10.0499
	0.39721	13.1244	19.1311	11.8322	9.94987
	0.39804	14.225	18.8944	12.4097	10.3923
	0.39886	12.1803	19.4422	12.8841	9.69536
	0.39969	11.4881	19.4165	12.2882	10.4881
	0.40051	10.2956	19.5448	12.2066	10.4403
	0.40134	11.5758	18.6011	12.4097	9.38083
	0.40216	10.9087	19.8494	12.3288	9.48683
	0.40298	9.8995	19.5448	12	9.69536
	0.40381	10.6302	19.8494	11.8322	9.84886
	0.40463	9.94987	18.8944	12.7279	10.0499
	0.40546	10.5357	17.8606	12.0831	9.94987
	0.40628	10.7238	19.2873	11.0905	10.3441
	0.4071	9.64365	19.3132	13.3791	9.43398
	0.40793	9.32738	19.975	11.4891	10.5357
	0.40875	10	19.8998	12.2882	10.4403
	0.40958	9.64365	19.1572	12.4097	10.9087
	0.4104	10	19.8242	12.4499	10.0499
	0.41122	10.247	18.7883	11.5326	10.583
	0.41205	9.43398	19.1572	11.6189	9.84886
	0.41287	9.53939	19.2614	12.2475	9.43398
	0.4137	9.59166	19.7484	12.8841	10.1489
	0.41452	10.2956	19.6214	11.5758	10.3923
	0.41535	10.6302	18.9209	12.7279	10.1489
	0.41617	9.94987	19.4165	12.2882	9.32738
	0.41699	10.4403	19.5448	12.5698	9.48683
	0.41782	10.4881	19.799	11.3578	9.32738
	0.41864	10.6302	20.1246	12.1655	9.84886
	0.41947	10	19.5448	11.9164	9.8995
	0.42029	10.5357	19.5192	11.7047	10.9087
	0.42111	9.8995	20.3715	12.7672	9.7468
	0.42194	9.64365	19.5448	12.1655	10.4881
	0.42276	9.53939	19.3391	12.0416	9.94987
	0.42359	10.3441	19.1311	12.53	10.1489
	0.42441	9.79796	19.7231	12.49	9.21954
	0.42523	9.8995	20.1494	11.9164	9.7468
	0.42606	9.84886	19.5959	12.7279	10.2956
	0.42688	10	18.5203	11.4891	10.3441
	0.42771	9.32738	18.8149	11.9164	10.5357
	0.42853	10.198	19.4679	11.8322	9.94987
	0.42935	9.59166	19.105	12.2475	10.2956
	0.43018	9.48683	19.8746	12.1244	10.7703
	0.431	10.4881	20.347	12	10.5357
	0.43183	9.79796	18.9209	13.0767	9.94987
	0.43265	9.53939	19.8494	11.8743	10.0995
	0.43348	10.198	19.2873	11.6619	10.8166
	0.4343	9.32738	20.0998	12.2475	9.43398
	0.43512	9.27362	19.6469	12.4097	10.2956
	0.43595	9.32738	19.4422	12.3693	11.0454
	0.43677	10.4881	20.4939	12.1655	10
	0.4376	8.544	19.1572	12.4097	10.3923
	0.43842	9.69536	19.5959	11.6619	9.84886
	0.43924	9.94987	19.4679	12.2475	9.11043
	0.44007	9.48683	19.2873	11.3137	10.8166
	0.44089	10.3441	19.6723	11.7047	10.7238
	0.44172	9.43398	19.1311	12.2066	10.8166
	0.44254	10.0499	19.5448	12.4097	10.0995
	0.44336	10.5357	19.3907	12.7279	10.3923
	0.44419	8.60233	19.799	11.8322	9.94987
	0.44501	10.9087	19.9499	12	10.7238
	0.44584	9.64365	19.3391	11.9583	9.94987
	0.44666	10.6302	19.2094	11.3578	10.5357
	0.44748	9.43398	19.1572	11.7473	11.0454
	0.44831	9.43398	19.4422	12.6886	9.94987
	0.44913	9.64365	19.1311	12.7672	8.94427
	0.44996	10.3923	19.7737	11.2694	10.8166
	0.45078	9.38083	20.0499	12.2066	10.1489
	0.45161	9.53939	18.6815	12.3693	10.6771
	0.45243	10.1489	19.3391	12.1244	9.79796
	0.45325	10	20.1494	11.8322	10.1489
	0.45408	10.7238	20.0499	11.9164	10.4881
	0.4549	10	19.7231	12.6491	10.7238
	0.45573	10.3923	19.6977	12.6886	10.4881
	0.45655	9.59166	19.2094	11.0905	9.32738
	0.45737	8.7178	19.6469	11.7898	10.4403
	0.4582	9.94987	19.6977	13.0384	9.69536
	0.45902	10.0499	18.868	12.4499	9.53939
	0.45985	10.3923	20.8566	12.1655	10.4403
	0.46067	9.59166	19.9249	12.1244	9.8995
	0.46149	10.5357	19.7484	12.6491	10.2956
	0.46232	9.64365	19.5448	12.6095	9.94987
	0.46314	10.0499	19.2614	11.7047	10.3923
	0.46397	10	19	12.3693	10.6302
	0.46479	9.84886	20.3224	12.49	9.7468
	0.46561	10.4881	19.2873	11.4455	10.247
	0.46644	9.79796	19.3132	12.5698	10.6302
	0.46726	9.64365	19.9249	12.8063	10.3441
	0.46809	9.84886	18.735	11.8743	9.7468
	0.46891	10.8166	20.025	12.53	9.21954
	0.46974	10.0995	18.9473	11.6189	9.94987
	0.47056	9.38083	19.5192	11.7898	10.4403
	0.47138	9.53939	19.9249	11.7898	10.583
	0.47221	9.53939	19.1833	11.1355	11.3578
	0.47303	9.53939	19.3649	11.7898	10.0995
	0.47386	8.88819	19.5192	12.3693	9.69536
	0.47468	8.3666	19.4422	12.8063	9.69536
	0.4755	10.2956	18.9737	12.2882	9.05539
	0.47633	9.32738	18.4932	12.0831	9.94987
	0.47715	10.583	19.3907	12.2066	10.3441
	0.47798	9.21954	19.4422	12.3693	9.94987
	0.4788	8.88819	19.4679	11.4891	9.64365
	0.47962	8.77496	19.8746	12.6095	10.8628
	0.48045	9.43398	19.1311	13	10.0995
	0.48127	9.59166	20.0749	12.5698	9.64365
	0.4821	10.2956	19.2614	13.2665	9.53939
	0.48292	9.43398	19.9499	13.4536	10.0995
	0.48375	10.247	19.9499	11.4455	10.4403
	0.48457	8.83176	20.3224	13.1149	10.8166
	0.48539	9.21954	19.5959	11.6619	9.38083
	0.48622	10.4881	19.0526	12.1655	9.7468
	0.48704	10.5357	19.2614	12.0831	10.6771
	0.48787	10.4881	19.2354	11.7473	9.48683
	0.48869	10.2956	19.105	13.4164	10.9087
	0.48951	10.6771	19.6977	12.1655	10.2956
	0.49034	11.0905	20.5913	12.0831	10.9087
	0.49116	10.6771	19.4679	12.4097	11.0454
	0.49199	11.2694	20.2485	12.2475	10.3923
	0.49281	10.0995	19.2354	11.6189	10.0995
	0.49363	11.3578	19.5448	12.8452	10.7703
	0.49446	12.6302	19.8746	13.3417	10.0995
	0.49528	12.8628	19.8746	12	9.84886
	0.49611	11.225	19.4679	13.2288	10.4881
	0.49693	10.3808	20.445	11.5326	11.1355
	0.49775	11.9499	19.2873	12.49	10.9087
	0.49858	9.27362	19.9499	11.8322	10.3923
	0.4994	10.6771	19.4936	12.1244	9.8995
	0.50023	10.0499	19.9249	12.6095	10.2956
	0.50105	10.1489	19.4936	11.7473	10.583
	0.50188	9.59166	19.2354	12.1244	10.4403
	0.5027	9.38083	20.3715	11.7047	11.0454
	0.50352	9.64365	20.0749	12.7279	10.7703
	0.50435	10.4881	19.2873	12.3288	10
	0.50517	9.53939	20.2237	13.0767	9.48683
	0.506	10.0995	19.5448	11.5326	10.6771
	0.50682	9.53939	20.4939	12.7672	9.53939
	0.50764	9.21954	20.445	12.1244	11.0905
	0.50847	10.1489	19.5448	12.8452	10.0995
	0.50929	9.27362	19.3391	11.225	9.8995
	0.51012	9.43398	20.0749	12.3693	10.9544
	0.51094	10.198	20.1246	12.6886	10.4881
	0.51176	10	19.4936	12.9229	10.6302
	0.51259	9.94987	19.799	11.6619	9.7468
	0.51341	9.8995	19.3391	11.4891	10.4403
	0.51424	10.1489	20.0998	12.7279	9.69536
	0.51506	10.0499	19.1572	12.53	10.5357
	0.51588	9.94987	19.3132	12.49	10.8628
	0.51671	9.53939	19.2354	12.53	10.5357
	0.51753	9.7468	19.6214	12.53	11
	0.51836	10.1489	20.199	12.1244	10.583
	0.51918	10.247	17.9444	12.9615	9.69536
	0.52001	9.8995	20.2731	12.2066	9.21954
	0.52083	9.79796	20.2731	12.0831	10
	0.52165	9.94987	19.6977	12.9615	11.1355
	0.52248	9.94987	19.9499	13.3041	10.5357
	0.5233	9.79796	18.8149	13.1909	10.247
	0.52413	10.247	19.6214	12.3288	9.69536
	0.52495	10.3441	20.9046	11.8743	10.2956
	0.52577	10.3441	19.5704	12.9615	10.3441
	0.5266	10	20.2731	12.2475	10.2956
	0.52742	9.05539	20.8327	12.49	10.2956
	0.52825	9.53939	19.2873	12.2475	10.6302
	0.52907	9.7468	18.9473	12.6095	11.0454
	0.52989	9.64365	19.6723	12.6491	10.6771
	0.53072	10.1489	20.3224	13.9284	10.247
	0.53154	9.79796	21.2132	12.4499	9.84886
	0.53237	10.3441	19.6723	12.2066	10.247
	0.53319	10.0499	19.1311	12	10.247
	0.53401	10.247	19.9249	12.8063	10.3923
	0.53484	10.0995	20.3961	10.7703	10.583
	0.53566	9.48683	19.4936	11.6189	10.0995
	0.53649	10.0499	20.664	12.4499	10.8166
	0.53731	10.2956	20.3224	13.7477	10.247
	0.53814	9.79796	19.1311	12.2066	10.9087
	0.53896	10.0995	20.347	12.1244	11.3137
	0.53978	9.8995	20.0998	12.9615	10.5357
	0.54061	9.11043	19.8494	12.2066	10.6771
	0.54143	10.198	20.6155	13.2288	10
	0.54226	10.3923	20.9762	12.1655	9.7468
	0.54308	9.11043	20.4695	12.53	9.38083
	0.5439	9.94987	20.1742	12.7279	10.4403
	0.54473	11.0905	19.8998	13.8564	9.43398
	0.54555	9.94987	19.8494	12.5698	10.1489
	0.54638	9.94987	20.1246	12.2475	9.64365
	0.5472	9.59166	20.1742	12.4097	10.6302
	0.54802	9.05539	19.2873	11.7898	10.8628
	0.54885	9.59166	19.6723	12.2066	11
	0.54967	10.247	20.347	12.7279	10
	0.5505	10.3923	20.5426	11.5326	10.3441
	0.55132	10.6302	19.9499	10.8628	9.8995
	0.55215	9.84886	20.6155	12.3288	10.5357
	0.55297	9.05539	20	12.3693	10.0499
	0.55379	9.53939	20.8327	13.153	10.1489
	0.55462	9.64365	19.6977	12.7279	10.4881
	0.55544	10.3441	20.8327	13.2665	10.247
	0.55627	9.64365	19.9499	12	10.3441
	0.55709	9.27362	19.7737	13.6382	10.5357
	0.55791	10.6302	19.6469	11.4455	10.198
	0.55874	9.32738	19.8494	11.8743	10.198
	0.55956	9.7468	19.8494	12.4097	10.9087
	0.56039	9.79796	19.7231	12.3693	9.79796
	0.56121	9.53939	20.0749	12.6491	10.8166
	0.56203	10.4881	20.1742	12.2475	10.4403
	0.56286	9.79796	19.5959	12.7279	10.198
	0.56368	8.66025	18.9737	13	10.3923
	0.56451	9.16515	19.799	12	10.0995
	0.56533	9.79796	19.5448	12.6095	9.11043
	0.56615	9.16515	20.2731	12.2066	11.3137
	0.56698	9.94987	20.0749	11.6619	11.0905
	0.5678	10.7238	20.1246	12.2066	9.69536
	0.56863	9.69536	20.5183	12.7279	10.7238
	0.56945	9.94987	20	12.3693	9.53939
	0.57028	10.2956	20.7364	12.4499	10.198
	0.5711	9.7468	19.5192	11.7898	10.4881
	0.57192	10.1489	19.6469	12.6095	10.0995
	0.57275	9.64365	20.0499	13.3417	10.9544
	0.57357	10.3441	20.0749	12.6886	9.48683
	0.5744	9.8995	20.2237	12.6095	10.8166
	0.57522	9.43398	19.3907	12.4499	10.6771
	0.57604	9.38083	19.8746	12.4097	9.69536
	0.57687	9.94987	20.7364	12.2066	11.1803
	0.57769	9.53939	19.6977	11.9164	9.8995
	0.57852	10.1489	18.7883	11.8322	10.8628
	0.57934	9.84886	19.3907	12	10.1489
	0.58016	10.4881	19.5448	12.5698	10.6302
	0.58099	9.53939	20.0499	12.4097	10.5357
	0.58181	9.7468	20.1742	12	10.1489
	0.58264	9.16515	19.2354	11.2694	10.8628
	0.58346	9.27362	19.8998	11.3578	10.198
	0.58428	10.0499	19.2873	11.7473	10.3923
	0.58511	9.69536	19.5448	11.4455	9.27362
	0.58593	9.05539	18.6815	11.0454	10.2956
	0.58676	9.59166	19.7737	11.3578	10
	0.58758	8.77496	19.4165	11.6189	10.247
	0.58841	10.1489	17.7764	12.6491	9.94987
	0.58923	8.60233	19.3132	11.7898	10.5357
	0.59005	10.0995	18.9473	11.9583	9.16515
	0.59088	9.11043	18.3303	12	10.2956
	0.5917	9.16515	18.2757	11.2694	9.38083
	0.59253	9.94987	19.0788	12.6095	8.18535
	0.59335	9.43398	19.0788	11.7047	9.27362
	0.59417	9.8995	19.0263	11.8743	8.544
	0.595	9.38083	18.9473	10.2956	9.43398
	0.59582	8.60233	17.4929	11.1355	9.38083
	0.59665	8.66025	17.9722	11.0454	8.3666
	0.59747	8.24621	17.8606	11.4891	8.60233
	0.59829	7.74597	17.5214	10.9087	9.05539
	0.59912	8.66025	17.5784	10.5357	8.18535
	0.59994	8.12404	15.748	10.5357	9.05539
	0.60077	6.9282	17.088	10.6771	8.83176
	0.60159	7.34847	15.8114	10.247	8
	0.60241	7	16.2788	9.64365	7.74597
	0.60324	6.78233	15.4273	9.79796	8.06226
	0.60406	7.2111	15.2643	10.0499	7.2111
	0.60489	7	14.2127	9.53939	7.48332
	0.60571	6.85566	14.8997	7.68115	6.85566
	0.60654	5.38517	14.1421	8.7178	7.28011
	0.60736	6.16441	13.0767	7.68115	6.245
	0.60818	6.7082	11.7047	7.4162	5.56776
	0.60901	5.56776	12.1655	7.54983	5
	0.60983	5.56776	10.7703	6.78233	5.2915
	0.61066	4.47214	10.9087	6.48074	5.2915
	0.61148	4.24264	8.30662	6.32456	4.58258
	0.6123	5.19615	8.77496	5.09902	4.24264
	0.61313	4.47214	7.28011	5.56776	3.74166
	0.61395	3.4641	6.7082	4.79583	3.31663
	0.61478	3.31663	6.40312	4.69042	4.58258
	0.6156	3.4641	6.16441	4.12311	3
	0.61642	2.44949	4.89898	3.31663	2.23607
	0.61725	2.23607	4.24264	2.82843	3.31663
	0.61807	2	5	2.44949	2.82843
	0.6189	1.73205	5.09902	3.31663	2.23607
	0.61972	2.44949	3.87298	1	1.73205
	0.62055	1.73205	3.60555	3.16228	2
	0.62137	1.41421	3.16228	2	2.64575
	0.62219	1.73205	2.82843	1.41421	1.41421
	0.62302	1	2	1	1
	0.62384	1	3	1.41421	1
	0.62467	1	1.73205	1.41421	1
	0.62549	1	1	1	1
	0.62631	1	1.73205	1.41421	1
	0.62714	1.41421	1	1	1
	0.62796	1	2	1	1
	0.62879	1.41421	1	1	1
	0.62961	1	1	1	1
	0.63043	1	1.41421	1	1
	0.63126	1	1	1.73205	1
	0.63208	1	1	1	1
	0.63291	1	1	1	1
	0.63373	1	1	1	1.41421
	0.63455	1	1	1	1
	0.63538	1	1	1	1
	0.6362	1	1	1	1
	0.63703	1	1	1	1
	0.63785	1	1	1	1
	0.63868	1	1	1	1
	0.6395	1	1	1	1
	0.64032	1	1	1	1
	0.64115	1	1	1	1
	0.64197	1	1	1	1
	0.6428	1	1	1	1
	0.64362	1	1	1	1
	0.64444	1	1	1	1
	0.64527	1	1	1	1
	0.64609	1	1	1	1
	0.64692	1	1	1	1
	0.64774	1	1	1	1
	0.64856	1	1	1	1
	0.64939	1	1	1	1
	0.65021	1	1	1	1
	0.65104	1	1	1	1
	0.65186	1	1	1	1
	0.65268	1	1	1	1
	--	--
	--	--
	--	--
	--	--
	--	--
	--	--
	--	--
	--	--
	--	--
	--	--
	--	--
	--	--
	--	--
	--	--
