# Supplementary material for: Leishmania protein KMP-11 modulates cholesterol transport and membrane fluidity to facilitate host cell invasion
Source: EMBO Rep. 2024 Oct 31;25(12):5561–98. doi: 10.1038/s44319-024-00302-7 (PMC11624268; doi:10.1038/s44319-024-00302-7)
Supplement: Supplementary file 10 — Source data Fig. 7 [file 44319_2024_302_MOESM10_ESM.zip › Figure 7_SOURCE DATA/Figure 7E.xlsx]

## Sheet: Sheet1
	Figure 7E
		Ka *10^5	Ksv difference
	Y5W	515.4	2.456
	F19W	435	1.524
	F30W	220	0.426
	Y48W	85	0.344
	F51W	152	0.165
	F62W	2.6	0.204
	F77W	30	0.265
	Y89W	62.05	0.702
