# Supplementary material for: Leishmania protein KMP-11 modulates cholesterol transport and membrane fluidity to facilitate host cell invasion
Source: EMBO Rep. 2024 Oct 31;25(12):5561–98. doi: 10.1038/s44319-024-00302-7 (PMC11624268; doi:10.1038/s44319-024-00302-7)
Supplement: Supplementary file 10 — Source data Fig. 7 [file 44319_2024_302_MOESM10_ESM.zip › Figure 7_SOURCE DATA/Figure 7F.xlsx]

## Sheet: Sheet1
		Figure 7F
	wavelength	tryptophan intensity	DHE acceptor
	300	203814	215431
	301	207062	216806
	302	207784	217697
	303	214280	223641
	304	217768	224434
	305	224625	229882
	306	235812	235926
	307	247962	240384
	308	262638	244941
	309	267570	253559
	310	276231	260692
	311	283569	265645
	312	294275	268716
	313	304741	272778
	314	314365	278326
	315	324830	282982
	316	333010	294275
	317	340348	301507
	318	349009	308442
	319	354182	316565
	320	362723	323302
	321	375113	326670
	322	382572	333010
	323	387022	338063
	324	396285	341530
	325	407352	350149
	326	411562	354508
	327	418419	359956
	328	423111	365207
	329	428163	370754
	330	434900	378580
	331	438388	383732
	332	442478	388883
	333	448132	392846
	334	455178	401267
	335	456793	404734
	336	457789	407112
	337	459079	413154
	338	459148	418207
	339	459440	425241
	340	461124	427618
	341	460522	431184
	342	458958	434553
	343	458477	435345
	344	459680	439308
	345	457755	441289
	346	455883	446936
	347	451981	451295
	348	448132	457635
	349	445726	467443
	350	441275	473882
	351	437065	479826
	352	432854	487850
	353	427806	492011
	354	421396	491912
	355	414246	494686
	356	407521	493398
	357	401701	490921
	358	391566	487157
	359	384496	483491
	360	378636	472099
	361	374222	463975
	362	366725	458031
	363	360494	453276
	364	355319	448719
	365	348524	447332
	366	343044	448125
	367	337733	444558
	368	331855	438614
	369	325846	434553
	370	318835	428708
	371	311985	420783
	372	307325	415532
	373	299812	409192
	374	294093	401068
	375	291406	395422
	376	285920	387100
	377	278992	380364
	378	274762	373627
	379	272637	365405
	380	267843	350941
	381	262691	328651
	382	258170	321023
	383	256636	312702
	384	255421	314188
	385	251510	308442
	386	251130	306163
	387	247334	304479
	388	244826	301309
	389	240827	295068
	390	241588	288728
	391	241475	286053
	392	237396	284270
	393	237386	280902
	394	236091	278128
	395	237273	272679
	396	238546	269311
	397	237735	264952
	398	237570	261584
	399	236061	260692
	400	236934	255640
	401	236081	246823
	402	236338	238699
	403	235948	233152
	404	236379	231666
	405	234079	230477
	406	236317	229585
	407	236348	227604
	408	234921	225127
	409	237324	224137
	410	235126	221363
	411	236523	222056
	412	234952	221660
	413	238320	219580
	414	234849	219183
	415	234705	218985
	416	233380	219183
	417	237057	217598
	418	236841	216509
	419	232764	214032
	420	234376	212744
