# Supplementary material for: Leishmania protein KMP-11 modulates cholesterol transport and membrane fluidity to facilitate host cell invasion
Source: EMBO Rep. 2024 Oct 31;25(12):5561–98. doi: 10.1038/s44319-024-00302-7 (PMC11624268; doi:10.1038/s44319-024-00302-7)
Supplement: Supplementary file 10 — Source data Fig. 7 [file 44319_2024_302_MOESM10_ESM.zip › Figure 7_SOURCE DATA/Figure 7G.xlsx]

## Sheet: Sheet1
		Figure 7G
		Mutation position	Distance	Energy efficiency
		5	11.4	0.2
		19	12.8	0.1
		30	18.2	0.076
		48	14.1	0.064
		51	15.6	0.02
		62	24.7	0.01
		77	15.8	0.056
		89	13.6	0.085
