# Supplementary material for: Leishmania protein KMP-11 modulates cholesterol transport and membrane fluidity to facilitate host cell invasion
Source: EMBO Rep. 2024 Oct 31;25(12):5561–98. doi: 10.1038/s44319-024-00302-7 (PMC11624268; doi:10.1038/s44319-024-00302-7)
Supplement: Supplementary file 10 — Source data Fig. 7 [file 44319_2024_302_MOESM10_ESM.zip › Figure 7_SOURCE DATA/Figure 7I.xlsx]

## Sheet: Sheet1
					Figure 7I
					melting	moment		Inset	Ka*10^6
				peptide 1	35	0.505		peptide 1	14
				peptide 2	39	0.354		Peptide 2	10.58
				peptide 3	42	0.189		Peptide 3	0.53
