# Supplementary material for: Leishmania protein KMP-11 modulates cholesterol transport and membrane fluidity to facilitate host cell invasion
Source: EMBO Rep. 2024 Oct 31;25(12):5561–98. doi: 10.1038/s44319-024-00302-7 (PMC11624268; doi:10.1038/s44319-024-00302-7)
Supplement: Supplementary file 10 — Source data Fig. 7 [file 44319_2024_302_MOESM10_ESM.zip › Figure 7_SOURCE DATA/Figure 7J.xlsx]

## Sheet: Sheet1
			Figure 7J
			control	Peptide 1	Peptide 2	Peptide 3
			0.316	0.198	0.295	0.3128
			0.424	0.235	0.3149	0.425
			0.421	0.3104	0.1776	0.121
			0.298	0.113	0.1231	0.231
			0.312	0.098	0.1779	0.315
			0.297	0.122	0.321	0.3172
			0.429	0.236	0.32	0.3421
			0.523	0.109	0.297	0.352
			0.328	0.078	0.265	0.202
