# Supplementary material for: Leishmania protein KMP-11 modulates cholesterol transport and membrane fluidity to facilitate host cell invasion
Source: EMBO Rep. 2024 Oct 31;25(12):5561–98. doi: 10.1038/s44319-024-00302-7 (PMC11624268; doi:10.1038/s44319-024-00302-7)
Supplement: Supplementary file 10 — Source data Fig. 7 [file 44319_2024_302_MOESM10_ESM.zip › Figure 7_SOURCE DATA/Figure 7K.xlsx]

## Sheet: Sheet1
				Figure 7K
			Control	Pep 1	Pep 2	Pep 3
			159	253	117	173
			141	266	156	137
			163	281	129	112
