# Supplementary material for: Leishmania protein KMP-11 modulates cholesterol transport and membrane fluidity to facilitate host cell invasion
Source: EMBO Rep. 2024 Oct 31;25(12):5561–98. doi: 10.1038/s44319-024-00302-7 (PMC11624268; doi:10.1038/s44319-024-00302-7)
Supplement: Supplementary file 11 — Source data Fig. 8 [file 44319_2024_302_MOESM11_ESM.zip › Figure 8_SOURCE DATA/Figure 8B.xlsx]

## Sheet: Sheet1
					Figure 8B								Figure 8B (inset)
					𝜇H	Binding energy, Kcal/mole
					0.327	-4.5						N value	µH	Binding energy,Kcal/mole
					0.123	-1.29						11	0.327	-4.5
					0.163	-2.5						6	0.123	-1.29
					0.369	-6.04						7	0.163	-2.5
					0.286	-5.8						11	0.369	-6.04
					0.05	-3.9						11	0.286	-5.8
					0.188	-4.8						5	0.05	-3.9
					0.155	-5.94						11	0.188	-4.8
					0.194	-5						13	0.155	-5.94
					0.277	-5.5						9	0.194	-5
					0.158	-1.7						9	0.277	-5.5
					0.15	-4.1						5	0.158	-1.7
					0.125	-4.1						11	0.15	-4.1
					0.234	-5.2						7	0.125	-4.1
					0.188	-3.99						7	0.234	-5.2
					0.115	-4.1						7	0.188	-3.99
					0.134	-4.49						7	0.115	-4.1
					0.439	-7.2						5	0.134	-4.49
					0.321	-5.7						17	0.439	-7.2
					0.274	-2.8						11	0.321	-5.7
												7	0.274	-2.8
