# Supplementary material for: Leishmania protein KMP-11 modulates cholesterol transport and membrane fluidity to facilitate host cell invasion
Source: EMBO Rep. 2024 Oct 31;25(12):5561–98. doi: 10.1038/s44319-024-00302-7 (PMC11624268; doi:10.1038/s44319-024-00302-7)
Supplement: Supplementary file 12 — Figure EV3B Source Data [file 44319_2024_302_MOESM12_ESM.zip]

Archive with 1 entries (1 files):
- source data ev3b.tif
